# Supplementary material for: Oct1/Pou2f1 is selectively required for colon regeneration and regulates colon malignancy
Source: PLoS Genet. 2019 May 6;15(5):e1007687. doi: 10.1371/journal.pgen.1007687 (PMC6522070; doi:10.1371/journal.pgen.1007687)
Supplement: S1 Table — (XLSX) [file pgen.1007687.s001.xlsx]

## Sheet: Information
Vázquez-Arreguín et al. Supplemental Table S1: Tumor gene expression data and genes with expression correlating to tumor model (AOM-DSS vs Apc-LOH;Lrig1-CreER)
Sheet	Title page	NanoString Gene set used	Tumors profiled
Information	Description of Table
Differentially Expressed (DE) gene list	111 PanCancer Genes and 10 Custom genes differentially expressed between tumor models
PanCancer Raw&Normalized Data	Normalized and Raw RNA counts run on PanCancer Pathways probeset (mouse)	PanCancer 770 gene panel, including 40 reference genes	23 AOM-DSS tumors and 12 Apcfl;Lrig1-CreERT2 tumors
PanCancer DE	PanCancer DE genes before filtering with FDR<0.05 and Fold change >1.3	PanCancer 770 gene panel, including 40 reference genes	23 AOM-DSS tumors and 12 Apcfl;Lrig1-CreERT2 tumors
Custom Raw&Normalized Data	Normalized and Raw RNA counts run on Custom Nanostring probe set	Custom 60 gene stem-cell enriched panel (Schell et al., Nat. Cell Biol. 2017)	31 AOM-DSS-induced and 25 Apcfl;Lrig1-CreERT2 tumors
Custom DE (Figure 7A)	Custom DE genes before filtering with FDR<0.05 and Fold change >1.3	Custom 60 gene stem-cell enriched panel (Schell et al., Nat. Cell Biol. 2017)	31 AOM-DSS-induced and 25 Apcfl;Lrig1-CreERT2 tumors

## Sheet: DE gene list
Custom Probe	Mean 1	Mean 2	Linear Fold Change	Difference	SE of Difference	t ratio	df	P-Value	q value
Lef1	325	181.7	0.559077	143.3	45.05	3.181	54	0.00243	0.0083349
Lyz1	83832	50190	0.598697	33642	11157	3.015	54	0.00390823	0.0118552
Chga	496.4	299.7	0.603747	196.8	74.85	2.629	54	0.011135	0.0249085
Tert	244.8	159.7	0.652369	85.07	31.4	2.709	54	0.0090196	0.022098
Lin28a	114.9	75.11	0.653699	39.76	11.4	3.489	54	0.000971605	0.00416576
Nr2e3	153.6	113	0.735677	40.57	12.29	3.301	54	0.00171158	0.00629005
Acly	6437	8437	1.3107	-2000	483.9	4.133	54	0.000125404	0.000809218
Ldha	33238	44186	1.32938	-10948	2649	4.132	54	0.000125826	0.000809218
Lrig1	2237	2992	1.33751	-755.3	285.9	2.642	54	0.0107694	0.0249085
Rpl19	79098	106447	1.34576	-27349	8105	3.374	54	0.00137599	0.00544576
PanCancer Probe	Log2 fold change	std error (log2)	Lower confidence limit (log2)	Upper confidence limit (log2)	Linear fold change	Lower confidence limit (linear)	Upper confidence limit (linear)	P-value	q value	method	Gene.sets
Nf2	-0.79	0.0714	-0.93	-0.65	0.578	0.525	0.637	1.79e-12	8.31e-09	lm.nb	Cancer Driver Genes
Whsc1l1	-0.729	0.075	-0.876	-0.582	0.603	0.545	0.668	4.51e-11	1.05e-07	lm.nb	Chromatin Modification
Ercc2	-1.1	0.115	-1.33	-0.876	0.466	0.398	0.545	6.84e-11	1.06e-07	lm.nb	DNA Damage Repair
Smarcb1	-0.641	0.0682	-0.775	-0.507	0.641	0.584	0.704	1.02e-10	1.18e-07	lm.nb	Cancer Driver Genes
Kdr	-0.885	0.0991	-1.08	-0.69	0.542	0.473	0.62	3.41e-10	2.26e-07	lm.nb	PI3K, Ras
Sufu	-0.547	0.0605	-0.665	-0.428	0.684	0.63	0.743	2.52e-10	2.26e-07	lm.nb	Hedgehog
Setd2	-0.494	0.0552	-0.602	-0.385	0.71	0.659	0.766	3.26e-10	2.26e-07	lm.nb	Cancer Driver Genes
Smc1a	-0.651	0.0745	-0.797	-0.505	0.637	0.575	0.705	5.47e-10	3.17e-07	lm.nb	Cell Cycle
Prkdc	-0.854	0.11	-1.07	-0.638	0.553	0.477	0.643	7.71e-09	3.58e-06	lm.nb	Cell Cycle, DNA Damage Repair
Dvl1	-0.451	0.0579	-0.564	-0.337	0.732	0.676	0.791	7.06e-09	3.58e-06	lm.nb	Notch, Wnt
Mlh1	-0.737	0.0987	-0.931	-0.544	0.6	0.525	0.686	1.67e-08	7.06e-06	lm.nb	Cancer Driver Genes, DNA Damage Repair
Prkaca	-0.432	0.059	-0.548	-0.317	0.741	0.684	0.803	2.49e-08	9.01e-06	lm.nb	Apoptosis, Hedgehog, MAPK, Ras, Wnt
Bcor	0.638	0.0875	0.467	0.809	1.56	1.38	1.75	2.72e-08	9.01e-06	lm.nb	Cancer Driver Genes
Bnip3	1.31	0.179	0.96	1.66	2.48	1.95	3.17	2.59e-08	9.01e-06	lm.nb	Chromatin Modification
Dtx3	-0.874	0.122	-1.11	-0.636	0.546	0.462	0.644	3.66e-08	1.06e-05	lm.nb	Notch
Idh1	-0.817	0.113	-1.04	-0.594	0.568	0.487	0.662	3.56e-08	1.06e-05	lm.nb	Cancer Driver Genes
Fance	-0.843	0.118	-1.07	-0.612	0.557	0.475	0.654	3.95e-08	1.08e-05	lm.nb	DNA Damage Repair
Mtor	-0.473	0.0673	-0.605	-0.341	0.72	0.657	0.789	5.69e-08	1.47e-05	lm.nb	JAK-STAT, PI3K
Tet2	-0.744	0.109	-0.957	-0.531	0.597	0.515	0.692	9.5e-08	2.31e-05	lm.nb	Cancer Driver Genes
Med12	-0.498	0.0728	-0.64	-0.355	0.708	0.642	0.782	9.94e-08	2.31e-05	lm.nb	Cancer Driver Genes
Polr2d	0.546	0.0805	0.388	0.704	1.46	1.31	1.63	1.15e-07	2.53e-05	lm.nb	DNA Damage Repair
Kmt2d	-0.495	0.0735	-0.639	-0.35	0.71	0.642	0.784	1.36e-07	2.86e-05	lm.nb	Cancer Driver Genes
Stat3	-0.497	0.0762	-0.646	-0.347	0.709	0.639	0.786	2.42e-07	4.89e-05	lm.nb	JAK-STAT
Ercc4	-0.59	0.0911	-0.768	-0.411	0.665	0.587	0.752	2.79e-07	5.39e-05	lm.nb	DNA Damage Repair
Sirt4	-0.812	0.126	-1.06	-0.565	0.569	0.48	0.676	3e-07	5.56e-05	lm.nb	Chromatin Modification
Atm	-0.538	0.084	-0.703	-0.374	0.689	0.614	0.772	3.34e-07	5.96e-05	lm.nb	Apoptosis, Cancer Driver Genes, Cell Cycle, DNA Damage Repair, Transcriptional Misregulation in Cancer
Pias1	-0.46	0.0723	-0.601	-0.318	0.727	0.659	0.802	3.82e-07	6.57e-05	lm.nb	JAK-STAT
Tgfbr2	-0.44	0.0712	-0.58	-0.301	0.737	0.669	0.812	6.41e-07	0.000106	lm.nb	MAPK, TGF-beta, Transcriptional Misregulation in Cancer
Abl1	-0.404	0.0656	-0.533	-0.275	0.756	0.691	0.826	7e-07	0.000112	lm.nb	Cancer Driver Genes, Cell Cycle, DNA Damage Repair, Ras
Hdac10	-0.748	0.123	-0.989	-0.508	0.595	0.504	0.703	8.13e-07	0.000126	lm.nb	Chromatin Modification
Ikbkb	-0.442	0.0731	-0.585	-0.298	0.736	0.667	0.813	9.61e-07	0.000144	lm.nb	Apoptosis, MAPK, PI3K, Ras
Rac1	0.533	0.0891	0.359	0.708	1.45	1.28	1.63	1.13e-06	0.000164	lm.nb	MAPK, PI3K, Ras, Wnt
Bcl2	-0.567	0.0991	-0.761	-0.373	0.675	0.59	0.772	2.42e-06	0.000318	lm.nb	Apoptosis, Cancer Driver Genes, JAK-STAT, PI3K
Ifnar2	-0.5	0.0877	-0.672	-0.329	0.707	0.628	0.796	2.54e-06	0.000318	lm.nb	JAK-STAT, PI3K
Stk4	-0.405	0.071	-0.544	-0.266	0.755	0.686	0.832	2.53e-06	0.000318	lm.nb	MAPK, Ras
Pkmyt1	-0.515	0.0913	-0.694	-0.336	0.7	0.618	0.792	3.08e-06	0.000367	lm.nb	Cell Cycle
Itgb4	-0.647	0.115	-0.873	-0.421	0.639	0.546	0.747	3.3e-06	0.000374	lm.nb	PI3K
Rhoa	0.407	0.073	0.264	0.55	1.33	1.2	1.46	3.75e-06	0.000415	lm.nb	Ras, TGF-beta, Wnt
Lifr	-0.458	0.0826	-0.62	-0.296	0.728	0.651	0.814	4.08e-06	0.000441	lm.nb	JAK-STAT
Cdc25b	-0.584	0.106	-0.792	-0.377	0.667	0.578	0.77	4.34e-06	0.000458	lm.nb	Cell Cycle, MAPK
Atrx	-0.577	0.106	-0.784	-0.37	0.67	0.581	0.774	5.2e-06	0.000536	lm.nb	Cancer Driver Genes
Zak	-0.476	0.0884	-0.649	-0.302	0.719	0.638	0.811	6.64e-06	0.000656	lm.nb	MAPK
Pdgfb	0.629	0.118	0.399	0.86	1.55	1.32	1.81	7.13e-06	0.000689	lm.nb	MAPK, PI3K, Ras
Id2	0.708	0.133	0.448	0.968	1.63	1.36	1.96	7.41e-06	0.000702	lm.nb	TGF-beta, Transcriptional Misregulation in Cancer
Vegfa	0.556	0.105	0.35	0.762	1.47	1.27	1.7	8.47e-06	0.000787	lm.nb	PI3K, Ras
Tnf	0.909	0.173	0.57	1.25	1.88	1.48	2.38	9.5e-06	0.000848	lm.nb	Apoptosis, MAPK, TGF-beta
Nfe2l2	0.585	0.112	0.367	0.804	1.5	1.29	1.75	9.71e-06	0.00085	lm.nb	Cancer Driver Genes
Eif4ebp1	0.472	0.0902	0.295	0.648	1.39	1.23	1.57	1.03e-05	0.000882	lm.nb	PI3K
Dnmt1	-0.55	0.106	-0.757	-0.343	0.683	0.592	0.788	1.08e-05	0.000913	lm.nb	Cancer Driver Genes
Fbxw7	-0.394	0.076	-0.543	-0.245	0.761	0.686	0.844	1.17e-05	0.00097	lm.nb	Cancer Driver Genes
Pik3r2	-0.415	0.0804	-0.573	-0.258	0.75	0.672	0.836	1.23e-05	0.001	lm.nb	Apoptosis, JAK-STAT, PI3K, Ras
Myb	-0.658	0.13	-0.912	-0.405	0.634	0.531	0.755	1.56e-05	0.00125	lm.nb	PI3K
Daxx	-0.433	0.0857	-0.601	-0.265	0.741	0.659	0.832	1.7e-05	0.00134	lm.nb	Cancer Driver Genes, MAPK
Gadd45b	0.521	0.103	0.318	0.723	1.43	1.25	1.65	1.73e-05	0.00134	lm.nb	Cell Cycle, MAPK
Creb3l4	-0.665	0.133	-0.926	-0.405	0.63	0.526	0.755	1.96e-05	0.00149	lm.nb	PI3K
Grb2	0.414	0.0831	0.251	0.577	1.33	1.19	1.49	2.12e-05	0.00157	lm.nb	JAK-STAT, MAPK, PI3K, Ras
Xrcc4	-0.514	0.104	-0.717	-0.311	0.7	0.608	0.806	2.22e-05	0.00159	lm.nb	DNA Damage Repair
Pml	-0.551	0.112	-0.771	-0.331	0.683	0.586	0.795	2.55e-05	0.0018	lm.nb	Transcriptional Misregulation in Cancer
Atr	-0.46	0.0948	-0.646	-0.274	0.727	0.639	0.827	3.03e-05	0.00207	lm.nb	Cell Cycle, DNA Damage Repair
Fgfr4	-0.764	0.158	-1.07	-0.455	0.589	0.475	0.73	3.14e-05	0.00208	lm.nb	MAPK, PI3K, Ras
Pla1a	-0.754	0.156	-1.06	-0.449	0.593	0.48	0.733	3.13e-05	0.00208	lm.nb	Ras
Skp2	-0.739	0.153	-1.04	-0.439	0.599	0.487	0.737	3.2e-05	0.00209	lm.nb	Cell Cycle
Brca2	-0.711	0.148	-1	-0.421	0.611	0.5	0.747	3.4e-05	0.00213	lm.nb	Cancer Driver Genes, DNA Damage Repair
Flt1	-0.654	0.136	-0.92	-0.388	0.635	0.529	0.764	3.32e-05	0.00213	lm.nb	PI3K, Ras, Transcriptional Misregulation in Cancer
Hmga1	0.486	0.101	0.288	0.683	1.4	1.22	1.61	3.39e-05	0.00213	lm.nb	Chromatin Modification
Itga3	-0.449	0.094	-0.634	-0.265	0.732	0.645	0.832	3.77e-05	0.00233	lm.nb	PI3K
Hgf	-0.574	0.12	-0.811	-0.338	0.672	0.57	0.791	3.9e-05	0.00238	lm.nb	PI3K, Ras
Cdkn1a	0.825	0.174	0.485	1.17	1.77	1.4	2.24	4.05e-05	0.00244	lm.nb	Cell Cycle, JAK-STAT, PI3K, Transcriptional Misregulation in Cancer
Ercc6	-0.4	0.087	-0.57	-0.229	0.758	0.674	0.853	6.39e-05	0.00366	lm.nb	DNA Damage Repair
Il1rap	-0.606	0.132	-0.865	-0.347	0.657	0.549	0.786	6.61e-05	0.00374	lm.nb	Apoptosis
Cdc25a	-0.402	0.0882	-0.575	-0.229	0.757	0.671	0.853	7.15e-05	0.004	lm.nb	Cell Cycle
Nasp	-0.562	0.124	-0.805	-0.319	0.677	0.572	0.801	7.52e-05	0.00415	lm.nb	Chromatin Modification
Jag1	-0.83	0.187	-1.2	-0.463	0.562	0.436	0.725	0.000101	0.00542	lm.nb	Notch
Whsc1	-0.561	0.126	-0.809	-0.313	0.678	0.571	0.805	0.000101	0.00542	lm.nb	DNA Damage Repair, Transcriptional Misregulation in Cancer
Lepr	-0.892	0.203	-1.29	-0.494	0.539	0.409	0.71	0.000114	0.00582	lm.nb	JAK-STAT
Gpc4	-0.412	0.0937	-0.595	-0.228	0.752	0.662	0.854	0.000114	0.00582	lm.nb	Wnt
Fubp1	-0.571	0.13	-0.827	-0.316	0.673	0.564	0.803	0.000119	0.00601	lm.nb	Cancer Driver Genes
Bax	0.599	0.137	0.33	0.868	1.51	1.26	1.83	0.000123	0.00613	lm.nb	Apoptosis
Col24a1	-0.826	0.192	-1.2	-0.449	0.564	0.434	0.733	0.000152	0.00741	lm.nb	PI3K
Hoxa9	-1.25	0.292	-1.82	-0.677	0.42	0.283	0.625	0.000159	0.00771	lm.nb	Transcriptional Misregulation in Cancer
Top2a	-0.71	0.166	-1.04	-0.384	0.611	0.488	0.766	0.000163	0.00778	lm.nb	Chromatin Modification, DNA Damage Repair
Lama1	-0.915	0.215	-1.34	-0.494	0.53	0.396	0.71	0.00017	0.00806	lm.nb	PI3K
Rad52	-0.454	0.108	-0.666	-0.242	0.73	0.63	0.846	0.000203	0.00953	lm.nb	DNA Damage Repair
Chek1	-0.658	0.158	-0.967	-0.349	0.634	0.512	0.785	0.000217	0.0101	lm.nb	Cell Cycle, DNA Damage Repair
Hmga2	-1.46	0.35	-2.14	-0.77	0.364	0.226	0.586	0.000224	0.0103	lm.nb	Transcriptional Misregulation in Cancer
Tsc1	-0.457	0.112	-0.676	-0.238	0.729	0.626	0.848	0.000268	0.0121	lm.nb	Cancer Driver Genes, PI3K
Spry2	0.464	0.113	0.241	0.686	1.38	1.18	1.61	0.000272	0.0121	lm.nb	JAK-STAT
Cdkn2b	0.546	0.135	0.282	0.81	1.46	1.22	1.75	0.000301	0.0133	lm.nb	Cell Cycle, TGF-beta
Ltbp1	-0.477	0.118	-0.708	-0.246	0.718	0.612	0.843	0.000306	0.0134	lm.nb	TGF-beta
Pik3r1	0.536	0.133	0.276	0.796	1.45	1.21	1.74	0.000311	0.0135	lm.nb	Apoptosis, Cancer Driver Genes, JAK-STAT, PI3K, Ras
Map3k8	-0.507	0.126	-0.755	-0.259	0.704	0.593	0.836	0.000344	0.0148	lm.nb	MAPK
Ttk	-0.677	0.17	-1.01	-0.344	0.625	0.496	0.788	0.000366	0.0156	lm.nb	Cell Cycle
Pla2g4a	-0.509	0.128	-0.76	-0.258	0.702	0.59	0.836	0.000372	0.0157	lm.nb	MAPK, Ras
Brca1	-0.67	0.171	-1	-0.334	0.629	0.498	0.793	0.000446	0.0185	lm.nb	Cancer Driver Genes, DNA Damage Repair, PI3K
Blm	-0.57	0.146	-0.856	-0.284	0.674	0.553	0.821	0.000457	0.0188	lm.nb	DNA Damage Repair
Myd88	0.381	0.0981	0.189	0.573	1.3	1.14	1.49	0.000487	0.0198	lm.nb	Apoptosis, Cancer Driver Genes
Notch3	-0.761	0.197	-1.15	-0.375	0.59	0.452	0.771	0.00051	0.0206	lm.nb	Notch
Npm1	-0.402	0.107	-0.612	-0.193	0.757	0.654	0.875	0.000667	0.026	lm.nb	Cancer Driver Genes
Smarca4	-0.432	0.116	-0.659	-0.206	0.741	0.633	0.867	0.000722	0.0277	lm.nb	Cancer Driver Genes
Cacna1c	-0.726	0.195	-1.11	-0.345	0.605	0.464	0.787	0.000737	0.0281	lm.nb	MAPK
Tnfsf10	0.606	0.164	0.285	0.928	1.52	1.22	1.9	0.00081	0.0301	lm.nb	Apoptosis
Calml3	-4.02	1.12	-6.21	-1.83	0.0616	0.0135	0.281	0.00107	0.0378	loglinear	Ras
Nos3	-0.763	0.212	-1.18	-0.348	0.589	0.442	0.786	0.00106	0.0378	lm.nb	PI3K
Socs2	-0.583	0.164	-0.905	-0.261	0.667	0.534	0.834	0.00121	0.0419	lm.nb	JAK-STAT
Nupr1	0.638	0.18	0.286	0.99	1.56	1.22	1.99	0.00122	0.0419	lm.nb	Transcriptional Misregulation in Cancer
Map2k6	-0.633	0.179	-0.984	-0.283	0.645	0.506	0.822	0.00125	0.0425	lm.nb	MAPK
Cd14	0.466	0.133	0.206	0.726	1.38	1.15	1.65	0.00134	0.0448	lm.nb	MAPK, Transcriptional Misregulation in Cancer
Bmp5	-0.635	0.182	-0.992	-0.279	0.644	0.503	0.824	0.00142	0.0471	lm.nb	TGF-beta
Rasa4	-0.805	0.231	-1.26	-0.352	0.573	0.419	0.783	0.00144	0.0474	lm.nb	Ras
Ppargc1a	-0.606	0.175	-0.948	-0.264	0.657	0.518	0.833	0.0015	0.0488	lm.nb	Chromatin Modification
Them4	-0.461	0.133	-0.721	-0.201	0.726	0.607	0.87	0.0015	0.0488	lm.nb	PI3K

## Sheet: PanCancer Normalized&Raw Data
Probe Name	Annotation	Accession #	NS Probe ID	Class Name	Analyte Type	% Samples above Threshold	% Normalized Samples above Threshold	20180124_207405901218_S698Rx13_13.RCC	20180124_207405901218_S698Rx13_13.RCC	20180124_207405901218_S698Rx14_14.RCC	20180124_207405901218_S698Rx14_14.RCC	20180124_207405901218_S698Rx15_15.RCC	20180124_207405901218_S698Rx15_15.RCC	20180124_207405901218_S698Rx16_16.RCC	20180124_207405901218_S698Rx16_16.RCC	20180124_207405901218_S698Rx17_17.RCC	20180124_207405901218_S698Rx17_17.RCC	20180124_207405901218_S698Rx18_18.RCC	20180124_207405901218_S698Rx18_18.RCC	20180124_207405901218_S698Rx19_19.RCC	20180124_207405901218_S698Rx19_19.RCC	20180124_207405901218_S698Rx20_20.RCC	20180124_207405901218_S698Rx20_20.RCC	20180124_207405901218_S698Rx21_21.RCC	20180124_207405901218_S698Rx21_21.RCC	20180124_207405901218_S698Rx22_22.RCC	20180124_207405901218_S698Rx22_22.RCC	20180124_207405901218_S698Rx23_23.RCC	20180124_207405901218_S698Rx23_23.RCC	20180124_207405901218_S698Rx24_24.RCC	20180124_207405901218_S698Rx24_24.RCC	20180125_207357501118_S698Rx07_07.RCC	20180125_207357501118_S698Rx07_07.RCC	20180125_207357501118_S698Rx08_08.RCC	20180125_207357501118_S698Rx08_08.RCC	20180125_207357501118_S698Rx09_09.RCC	20180125_207357501118_S698Rx09_09.RCC	20180125_207357501118_S698Rx10_10.RCC	20180125_207357501118_S698Rx10_10.RCC	20180125_207357501118_S698Rx11_11.RCC	20180125_207357501118_S698Rx11_11.RCC	20180125_207357501118_S698Rx12_12.RCC	20180125_207357501118_S698Rx12_12.RCC	20180515_207601390119_S734Rx01_01.RCC	20180515_207601390119_S734Rx01_01.RCC	20180515_207601390119_S734Rx02_02.RCC	20180515_207601390119_S734Rx02_02.RCC	20180515_207601390119_S734Rx03_03.RCC	20180515_207601390119_S734Rx03_03.RCC
								AOMDSS_Raw _Sample1	AOMDSS_Normalized_Sample1	AOMDSS_Raw _Sample2	AOMDSS_Normalized_Sample2	AOMDSS_Raw _Sample3	AOMDSS_Normalized_Sample3	AOMDSS_Raw _Sample4	AOMDSS_Normalized_Sample4	AOMDSS_Raw _Sample5	AOMDSS_Normalized_Sample5	AOMDSS_Raw _Sample6	AOMDSS_Normalized_Sample6	AOMDSS_Raw _Sample7	AOMDSS_Normalized_Sample7	AOMDSS_Raw _Sample8	AOMDSS_Normalized_Sample8	AOMDSS_Raw _Sample9	AOMDSS_Normalized_Sample9	AOMDSS_Raw _Sample10	AOMDSS_Normalized_Sample10	AOMDSS_Raw _Sample11	AOMDSS_Normalized_Sample11	AOMDSS_Raw _Sample12	AOMDSS_Normalized_Sample12	AOMDSS_Raw _Sample13	AOMDSS_Normalized_Sample13	AOMDSS_Raw _Sample14	AOMDSS_Normalized_Sample14	AOMDSS_Raw _Sample15	AOMDSS_Normalized_Sample15	AOMDSS_Raw _Sample16	AOMDSS_Normalized_Sample16	AOMDSS_Raw _Sample17	AOMDSS_Normalized_Sample17	AOMDSS_Raw _Sample18	AOMDSS_Normalized_Sample18	AOMDSS_Raw _Sample19	AOMDSS_Normalized_Sample19	AOMDSS_Raw _Sample20	AOMDSS_Normalized_Sample20	AOMDSS_Raw _Sample21	AOMDSS_Normalized_Sample21
Abl1		NM_009594.4		Endogenous	mRNA	100	100	1208	1208.07	1245	1183.99	954	937.12	1188	1176.27	1219	1343.99	137	928.05	1112	1139.63	1165	1123.39	1035	928.28	1003	999.43	1055	1039.83	792	1070	825	1017.62	794	995.87	730	1129.87	839	1234.2	991	1385.83	809	1088.91	1657	1157.84	1196	1279.11	1208	932.86
Acvr1b		NM_007395.3		Endogenous	mRNA	100	100	1245	1245.08	1490	1416.99	1276	1253.42	1353	1339.64	1996	2200.66	256	1734.16	1112	1139.63	1635	1576.6	1416	1269.99	1298	1293.37	1346	1326.65	1840	2485.85	902	1112.6	1000	1254.24	1106	1711.83	1167	1716.69	2149	3005.2	1107	1490.01	2228	1556.84	1880	2010.64	1784	1377.67
Acvr1c		NM_001033369.3		Endogenous	mRNA	100	100	37	37	37	35.19	17	16.7	92	91.09	183	201.76	22	149.03	27	27.67	30	28.93	49	43.95	16	15.94	33	32.53	113	152.66	9	11.1	27	33.86	50	77.39	24	35.3	78	109.08	26	35	41	28.65	66	70.59	74	57.15
Acvr2a		NM_007396.4		Endogenous	mRNA	100	100	389	389.02	362	344.26	316	310.41	413	408.92	528	582.14	88	596.12	241	246.99	351	338.46	380	340.82	317	315.87	320	315.4	374	505.28	237	292.33	216	270.92	280	433.37	244	358.93	321	448.89	250	336.5	545	380.82	334	357.21	468	361.41
Akt1		NM_001165894.1		Endogenous	mRNA	100	100	3077	3077.19	3020	2872.02	2844	2793.68	2866	2837.7	2154	2374.86	333	2255.76	2778	2847.03	3098	2987.34	3012	2701.42	3149	3137.78	2754	2714.4	1720	2323.73	2455	3028.19	2370	2972.55	1770	2739.54	2068	3042.09	1726	2413.67	2288	3079.63	4008	2800.63	3172	3392.41	3672	2835.65
Akt2		NM_001110208.1		Endogenous	mRNA	100	100	1268	1268.08	1462	1390.36	1157	1136.53	1045	1034.68	830	915.1	140	948.37	851	872.15	1023	986.46	935	838.59	1165	1160.85	1072	1056.59	645	871.4	1029	1269.25	679	851.63	701	1084.98	811	1193.01	563	787.31	763	1026.99	1746	1220.03	805	860.94	1384	1068.78
Akt3		NM_011785.3		Endogenous	mRNA	100	100	151	151.01	229	217.78	278	273.08	159	157.43	415	457.55	54	365.8	175	179.35	278	268.07	224	200.9	268	267.05	188	185.3	332	448.53	166	204.76	155	194.41	264	408.61	219	322.16	275	384.56	161	216.7	295	206.13	158	168.98	307	237.08
Alk		NM_007439.2		Endogenous	mRNA	100	100	10	10	13	12.36	3	2.95	12	11.88	12	13.23	8	54.19	8	8.2	12	11.57	11	9.87	6	5.98	15	14.78	5	6.76	9	11.1	10	12.54	10	15.48	11	16.18	9	12.59	12	16.15	33	23.06	21	22.46	15	11.58
Alkbh2		NM_175016.2		Endogenous	mRNA	100	100	119	119.01	110	104.61	116	113.95	138	136.64	135	148.84	25	169.35	85	87.11	83	80.04	110	98.66	90	89.68	112	110.39	76	102.68	72	88.81	70	87.8	51	78.94	54	79.44	58	81.11	59	79.41	150	104.81	106	113.37	134	103.48
Alkbh3		NM_026944.1		Endogenous	mRNA	100	100	228	228.01	265	252.01	217	213.16	207	204.96	271	298.79	59	399.67	262	268.51	283	272.89	334	299.56	197	196.3	215	211.91	215	290.47	198	244.23	236	296	219	338.96	266	391.29	303	423.72	196	263.81	443	309.55	485	518.7	411	317.39
Amer1		NM_175179.4		Endogenous	mRNA	100	100	299	299.02	276	262.48	212	208.25	285	282.19	334	368.25	42	284.51	242	248.01	293	282.53	210	188.35	228	227.19	253	249.36	177	239.13	234	288.63	175	219.49	132	204.3	231	339.81	190	265.7	205	275.93	528	368.95	215	229.94	268	206.96
Amh		NM_007445.2		Endogenous	mRNA	97.56	100	21	21	15	14.26	14	13.75	18	17.82	9	9.92	1	6.77	16	16.4	10	9.64	8	7.18	10	9.96	18	17.74	9	12.16	16	19.74	12	15.05	6	9.29	16	23.54	8	11.19	17	22.88	14	9.78	3	3.21	15	11.58
Angpt1		NM_009640.3		Endogenous	mRNA	100	100	38	38	20	19.02	30	29.47	80	79.21	126	138.92	19	128.71	23	23.57	33	31.82	24	21.53	42	41.85	33	32.53	23	31.07	25	30.84	45	56.44	14	21.67	18	26.48	25	34.96	30	40.38	43	30.05	31	33.15	36	27.8
Angpt2		NM_007426.3		Endogenous	mRNA	100	100	524	524.03	703	668.55	688	675.83	601	595.07	290	319.74	33	223.54	496	508.32	430	414.64	430	385.66	386	384.62	372	366.65	83	112.13	503	620.44	446	559.39	58	89.77	222	326.57	93	130.05	429	577.43	512	357.77	104	111.23	296	228.58
Apc		NM_007462.3		Endogenous	mRNA	100	100	1840	1840.11	1758	1671.86	1502	1475.42	1587	1571.33	1450	1598.68	237	1605.45	439	449.91	1690	1629.63	1800	1614.39	1244	1239.57	989	974.78	2007	2711.47	1310	1615.86	1275	1599.16	945	1462.64	1124	1653.44	1510	2111.61	1221	1643.46	2302	1608.55	1580	1689.79	2092	1615.52
Aph1b		NM_177583.4		Endogenous	mRNA	100	100	199	199.01	200	190.2	135	132.61	229	226.74	296	326.35	33	223.54	129	132.21	152	146.57	112	100.45	158	157.44	148	145.87	168	226.97	139	171.45	90	112.88	100	154.78	115	169.17	139	194.38	104	139.98	247	172.59	214	228.87	169	130.51
Ar		NM_013476.3		Endogenous	mRNA	100	100	19	19	43	40.89	24	23.58	21	20.79	54	59.54	13	88.06	13	13.32	112	108	22	19.73	23	22.92	26	25.63	42	56.74	25	30.84	34	42.64	48	74.29	131	192.71	38	53.14	41	55.19	375	262.03	27	28.88	23	17.76
Arid1a		NM_001080819.1		Endogenous	mRNA	100	100	2532	2532.16	2342	2227.24	1908	1874.24	2371	2347.59	2035	2243.66	328	2221.89	1923	1970.78	2112	2036.56	2230	2000.05	2079	2071.59	2086	2056.01	1481	2000.84	1789	2206.69	1542	1934.04	1285	1988.87	1394	2050.62	1417	1981.55	1643	2211.46	3249	2270.27	1566	1674.82	2624	2026.35
Arid1b		NM_001085355.1		Endogenous	mRNA	100	100	766	766.05	859	816.91	573	562.86	666	659.42	632	696.8	103	697.73	620	635.41	782	754.07	655	587.46	636	633.73	567	558.85	504	680.91	526	648.81	493	618.34	403	623.75	476	700.21	522	729.97	512	689.15	1189	830.83	646	690.89	973	751.39
Arid2		NM_175251.2		Endogenous	mRNA	100	100	45	45	39	37.09	50	49.12	159	157.43	249	274.53	16	108.38	27	27.67	51	49.18	44	39.46	37	36.87	43	42.38	42	56.74	32	39.47	31	38.88	22	34.05	35	51.49	38	53.14	37	49.8	51	35.64	13	13.9	57	44.02
Arnt2		NM_007488.2		Endogenous	mRNA	100	100	186	186.01	161	153.11	169	166.01	275	272.28	209	230.43	28	189.67	70	71.74	117	112.82	219	196.42	124	123.56	102	100.53	48	64.85	126	155.42	38	47.66	32	49.53	25	36.78	17	23.77	71	95.57	149	104.12	80	85.56	201	155.22
Asxl1		NM_001039939.1		Endogenous	mRNA	100	100	796	796.05	832	791.23	682	669.93	877	868.34	814	897.46	136	921.27	769	788.11	859	828.32	791	709.44	783	780.21	796	784.55	572	772.77	579	714.18	642	805.22	433	670.18	480	706.1	534	746.75	569	765.87	1165	814.06	661	706.93	1048	809.3
Atm		NM_007499.2		Endogenous	mRNA	100	100	500	500.03	579	550.63	463	454.81	542	536.65	526	579.93	88	596.12	444	455.03	471	454.18	495	443.96	450	448.4	500	492.81	301	406.65	286	352.78	304	381.29	259	400.87	280	411.89	322	450.29	279	375.53	554	387.11	317	339.03	486	375.31
Atr		NM_019864.1		Endogenous	mRNA	100	100	563	563.03	573	544.92	495	486.24	639	632.69	611	673.65	79	535.15	573	587.24	563	542.89	591	530.06	473	471.31	589	580.53	311	420.16	422	520.53	377	472.85	271	419.44	365	536.93	331	462.88	392	527.63	649	453.5	328	350.79	559	431.68
Atrx		NM_009530.2		Endogenous	mRNA	100	100	2542	2542.16	2722	2588.62	2141	2103.12	2079	2058.47	1445	1593.16	297	2011.9	2088	2139.88	2071	1997.02	2309	2070.91	1943	1936.08	1878	1851	1239	1673.89	1951	2406.52	1468	1841.22	1004	1553.95	1356	1994.72	1204	1683.69	1415	1904.58	2210	1544.26	991	1059.86	1892	1461.07
Axin1		NM_001159598.1		Endogenous	mRNA	100	100	670	670.04	685	651.43	550	540.27	592	586.15	598	659.32	107	724.82	575	589.29	646	622.92	607	544.41	692	689.53	612	603.2	459	620.11	471	580.97	468	586.98	328	507.67	461	678.15	428	598.52	438	589.54	1003	700.86	657	702.65	799	617.02
Axin2		NM_015732.4		Endogenous	mRNA	100	100	2797	2797.17	2582	2455.48	1605	1576.6	1455	1440.63	151	166.48	32	216.77	1572	1611.06	1552	1496.56	1348	1209	1820	1813.51	1448	1427.18	180	243.18	1566	1931.63	629	788.92	146	225.97	481	707.57	119	166.41	1035	1393.1	2564	1791.62	764	817.09	2016	1556.83
B2m		NM_009735.3		Endogenous	mRNA	100	100	18555	18556.2	24244	23056	21747	21362.2	13842	13705.3	24669	27198.4	3941	26696.6	21242	21769.8	15862	15295.4	24483	21958.4	23567	23483	19370	19091.5	23357	31555.4	15342	18924	6644	8333.17	18571	28743.5	11940	17564.1	17444	24394	8633	11619.9	35186	24586.6	20341	21754.4	41482	32033.9
Bad		NM_007522.3		Endogenous	mRNA	100	100	1060	1060.07	1011	961.46	944	927.3	899	890.12	1030	1135.61	154	1043.2	662	678.45	970	935.35	917	822.44	1005	1001.42	847	834.82	744	1005.15	751	926.34	698	875.46	665	1029.26	702	1032.66	730	1020.84	660	888.35	1467	1025.08	1047	1119.75	1159	895.02
Baiap3		NM_001163270.1		Endogenous	mRNA	100	100	30	30	13	12.36	28	27.5	75	74.26	178	196.25	23	155.8	34	34.84	26	25.07	26	23.32	23	22.92	24	23.65	40	54.04	12	14.8	26	32.61	43	66.55	33	48.54	37	51.74	28	37.69	76	53.11	34	36.36	31	23.94
Bambi		NM_026505.2		Endogenous	mRNA	100	100	846	846.05	645	613.39	764	750.48	665	658.43	300	330.76	57	386.12	547	560.59	693	668.25	278	249.33	701	698.5	640	630.8	130	175.63	686	846.17	382	479.12	105	162.52	326	479.56	116	162.22	522	702.61	1221	853.19	337	360.42	772	596.17
Bap1		NM_027088.2		Endogenous	mRNA	100	100	174	174.01	202	192.1	170	166.99	261	258.42	332	366.04	49	331.93	183	187.55	167	161.03	171	153.37	209	208.26	208	205.01	140	189.14	143	176.39	130	163.05	116	179.54	110	161.81	130	181.79	146	196.51	276	192.86	213	227.8	289	223.18
Bax		NM_007527.3		Endogenous	mRNA	100	100	726	726.04	694	659.99	615	604.12	460	455.46	317	349.5	35	237.09	422	432.49	418	403.07	631	565.93	690	687.54	559	550.96	302	408	534	658.68	352	441.49	240	371.46	231	339.81	271	378.97	330	444.18	486	339.6	369	394.64	577	445.58
Bcl2		NM_009741.3		Endogenous	mRNA	100	100	595	595.04	516	490.72	321	315.32	470	465.36	407	448.73	75	508.05	436	446.83	426	410.78	455	408.08	440	438.43	452	445.5	209	282.36	304	374.98	259	324.85	201	311.1	240	353.05	240	335.62	221	297.46	652	455.59	318	340.1	408	315.07
Bcl2a1a		NM_009742.3		Endogenous	mRNA	100	100	1299	1299.08	1887	1794.54	1467	1441.04	1375	1361.42	1913	2109.15	352	2384.47	1138	1166.28	1437	1385.67	1190	1067.29	1852	1845.4	1371	1351.29	1057	1428.01	1303	1607.22	909	1140.1	1291	1998.16	993	1460.73	955	1335.49	1025	1379.64	1148	802.18	412	440.63	1379	1064.92
Bcl2l1		NM_009743.4		Endogenous	mRNA	100	100	993	993.06	1027	976.68	855	839.87	772	764.38	465	512.68	78	528.38	638	653.85	701	675.96	715	641.27	743	740.35	705	694.86	407	549.86	725	894.27	514	644.68	269	416.35	406	597.24	411	574.75	599	806.25	1018	711.34	496	530.47	946	730.54
Bcor		NM_029510.3		Endogenous	mRNA	100	100	360	360.02	364	346.16	261	256.38	351	347.53	299	329.66	72	487.73	271	277.73	352	339.43	295	264.58	304	302.92	300	295.69	196	264.8	259	319.47	156	195.66	179	277.05	193	283.91	217	303.46	243	327.08	526	367.55	283	302.66	508	392.3
Bdnf		NM_007540.4		Endogenous	mRNA	100	100	97	97.01	121	115.07	85	83.5	139	137.63	234	257.99	56	379.35	65	66.62	53	51.11	26	23.32	103	102.63	80	78.85	70	94.57	59	72.78	51	63.97	31	47.98	24	35.3	25	34.96	33	44.42	78	54.5	108	115.5	99	76.45
Bid		NM_007544.3		Endogenous	mRNA	100	100	622	622.04	843	801.69	650	638.5	592	586.15	559	616.32	85	575.79	590	604.66	520	501.43	620	556.07	645	642.7	576	567.72	444	599.85	526	648.81	358	449.02	309	478.26	355	522.22	520	727.18	337	453.6	468	327.02	297	317.64	686	529.75
Birc3		NM_007464.3		Endogenous	mRNA	100	100	907	907.06	1212	1152.61	1138	1117.86	927	917.85	1039	1145.53	174	1178.69	974	998.2	1174	1132.06	975	874.46	1109	1105.05	801	789.48	755	1020.01	897	1106.43	673	844.1	701	1084.98	895	1316.57	1367	1911.63	801	1078.14	1465	1023.68	909	972.16	1695	1308.94
Birc7		NM_001163247.1		Endogenous	mRNA	100	100	24	24	20	19.02	14	13.75	64	63.37	116	127.89	17	115.16	11	11.27	10	9.64	13	11.66	19	18.93	18	17.74	14	18.91	15	18.5	16	20.07	17	26.31	19	27.95	11	15.38	13	17.5	19	13.28	23	24.6	21	16.22
Blm		NM_007550.3		Endogenous	mRNA	100	100	108	108.01	85	80.83	102	100.2	146	144.56	150	165.38	21	142.26	148	151.68	102	98.36	126	113.01	107	106.62	119	117.29	52	70.25	71	87.58	80	100.34	61	94.41	57	83.85	49	68.52	75	100.95	109	76.16	75	80.21	123	94.99
Bmp2		NM_007553.2		Endogenous	mRNA	100	100	437	437.03	515	489.76	751	737.71	659	652.49	637	702.31	127	860.31	407	417.11	548	528.43	469	420.64	795	792.17	488	480.98	683	922.74	626	772.16	409	512.98	247	382.3	482	709.04	1511	2113.01	517	695.88	445	310.95	714	763.61	1511	1166.85
Bmp4		NM_007554.2		Endogenous	mRNA	100	100	1589	1589.1	1463	1391.31	1395	1370.32	1339	1325.78	1140	1256.89	148	1002.56	1315	1347.67	1158	1116.64	916	821.55	1625	1619.21	1757	1731.74	972	1313.18	1265	1560.35	1113	1395.97	854	1321.79	665	978.24	997	1394.22	739	994.69	1295	904.89	1375	1470.54	1862	1437.91
Bmp5		NM_007555.3		Endogenous	mRNA	100	100	602	602.04	670	637.17	559	549.11	446	441.6	518	571.11	74	501.28	341	349.47	367	353.89	275	246.64	364	362.7	326	321.31	439	593.09	450	555.07	222	278.44	284	439.56	220	323.63	362	506.23	229	308.23	272	190.06	426	455.6	466	359.86
Bmp6		NM_007556.2		Endogenous	mRNA	100	100	128	128.01	143	135.99	102	100.2	223	220.8	378	416.76	56	379.35	117	119.91	173	166.82	100	89.69	203	202.28	146	143.9	151	204	104	128.28	125	156.78	123	190.37	145	213.3	270	377.57	100	134.6	315	220.11	316	337.96	254	196.15
Bmp7		NM_007557.2		Endogenous	mRNA	100	100	2308	2308.14	2073	1971.42	1646	1616.88	1309	1296.08	330	363.84	59	399.67	918	940.81	1124	1083.85	1254	1124.69	1161	1156.86	929	915.64	300	405.3	1586	1956.3	614	770.1	254	393.13	474	697.27	253	353.8	726	977.19	1619	1131.29	966	1033.12	1575	1216.27
Bmp8a		NM_001256019.1		Endogenous	mRNA	100	100	42	42	16	15.22	42	41.26	92	91.09	144	158.76	28	189.67	13	13.32	31	29.89	22	19.73	25	24.91	31	30.55	48	64.85	13	16.04	24	30.1	25	38.69	14	20.59	38	53.14	26	35	30	20.96	54	57.75	56	43.25
Bmpr1b		NM_007560.3		Endogenous	mRNA	100	100	57	57	33	31.38	39	38.31	101	100	184	202.87	26	176.13	28	28.7	45	43.39	20	17.94	21	20.93	26	25.63	40	54.04	25	30.84	34	42.64	10	15.48	30	44.13	31	43.35	28	37.69	39	27.25	28	29.95	39	30.12
Bnip3		NM_009760.4		Endogenous	mRNA	100	100	1023	1023.06	1211	1151.66	1769	1737.7	1971	1951.54	1335	1471.88	175	1185.46	1205	1234.94	1167	1125.31	1059	949.8	1374	1369.1	1270	1251.74	367	495.82	1269	1565.29	457	573.19	420	650.06	774	1138.58	1343	1878.07	576	775.29	2905	2029.9	1100	1176.44	2719	2099.71
Braf		NM_139294.5		Endogenous	mRNA	100	100	345	345.02	337	320.49	320	314.34	290	287.14	388	427.78	66	447.09	265	271.58	320	308.57	346	310.32	255	254.09	265	261.19	259	349.91	202	249.16	193	242.07	180	278.6	236	347.16	228	318.84	203	273.24	560	391.31	288	308.01	389	300.4
Brca1		NM_009764.3		Endogenous	mRNA	100	100	247	247.02	187	177.84	281	276.03	361	357.44	281	309.81	50	338.7	311	318.73	251	242.03	332	297.77	232	231.17	279	274.99	121	163.47	173	213.39	171	214.47	122	188.83	116	170.64	97	135.65	183	246.32	319	222.9	109	116.57	245	189.2
Brca2		NM_009765.3		Endogenous	mRNA	100	100	195	195.01	155	147.4	143	140.47	185	183.17	181	199.56	23	155.8	173	177.3	210	202.5	200	179.38	199	198.29	178	175.44	74	99.97	138	170.22	170	213.22	99	153.23	151	222.13	102	142.64	173	232.86	255	178.18	104	111.23	157	121.24
Brip1		NM_178309.2		Endogenous	mRNA	100	100	133	133.01	103	97.95	141	138.51	225	222.78	293	323.04	40	270.96	122	125.03	114	109.93	130	116.6	112	111.6	172	169.53	96	129.7	75	92.51	97	121.66	61	94.41	48	70.61	58	81.11	64	86.14	117	81.75	97	103.74	181	139.77
Cacna1c		NM_001159535.1		Endogenous	mRNA	100	100	138	138.01	136	129.34	128	125.74	161	159.41	317	349.5	45	304.83	75	76.86	149	143.68	67	60.09	121	120.57	137	135.03	93	125.64	86	106.08	106	132.95	116	179.54	121	177.99	132	184.59	127	170.94	265	185.17	179	191.44	125	96.53
Cacna1d		NM_028981.2		Endogenous	mRNA	100	100	135	135.01	163	155.01	91	89.39	212	209.91	484	533.63	66	447.09	112	114.78	181	174.53	127	113.9	152	151.46	188	185.3	172	232.37	71	87.58	197	247.09	161	249.19	134	197.12	187	261.5	112	150.75	357	249.46	246	263.09	177	136.69
Cacna1e		NM_009782.3		Endogenous	mRNA	100	100	25	25	53	50.4	29	28.49	20	19.8	160	176.41	24	162.58	19	19.47	11	10.61	34	30.49	41	40.85	41	40.41	82	110.78	13	16.04	34	42.64	86	133.11	39	57.37	139	194.38	29	39.03	39	27.25	65	69.52	83	64.1
Cacna1g		NM_001112813.2		Endogenous	mRNA	100	100	42	42	22	20.92	36	35.36	71	70.3	129	142.23	30	203.22	24	24.6	31	29.89	24	21.53	32	31.89	47	46.32	24	32.42	17	20.97	23	28.85	38	58.81	33	48.54	30	41.95	29	39.03	73	51.01	90	96.25	49	37.84
Cacna1h		NM_021415.4		Endogenous	mRNA	100	100	101	101.01	275	261.52	128	125.74	150	148.52	491	541.34	79	535.15	82	84.04	112	108	111	99.55	175	174.38	144	141.93	229	309.38	40	49.34	124	155.53	214	331.22	150	220.65	254	355.2	93	125.18	386	269.72	428	457.74	170	131.28
Cacna2d1		XM_006535618.1		Endogenous	mRNA	100	100	49	49	66	62.77	61	59.92	85	84.16	243	267.92	29	196.45	56	57.39	62	59.79	43	38.57	74	73.74	123	121.23	72	97.27	47	57.97	82	102.85	96	148.59	128	188.29	81	113.27	80	107.68	306	213.82	224	239.57	100	77.22
Cacna2d2		NM_020263.3		Endogenous	mRNA	100	100	9	9	7	6.66	3	2.95	12	11.88	39	43	9	60.97	11	11.27	12	11.57	7	6.28	10	9.96	16	15.77	12	16.21	14	17.27	2	2.51	13	20.12	7	10.3	8	11.19	13	17.5	11	7.69	16	17.11	16	12.36
Cacna2d3		NM_009785.1		Endogenous	mRNA	100	100	543	543.03	542	515.44	534	524.55	586	580.21	527	581.04	92	623.21	571	585.19	632	609.42	694	622.44	589	586.9	571	562.79	438	591.74	427	526.7	462	579.46	404	625.3	395	581.06	414	578.94	428	576.08	846	591.15	580	620.3	713	550.61
Cacna2d4		NM_001033382.2		Endogenous	mRNA	65.85	85.37	1	1	9	8.56	3	2.95	44	43.57	150	165.38	23	155.8	7	7.17	8	7.71	3	2.69	3	2.99	1	1	25	33.78	1	1.23	1	1.25	1	1.55	1	1.47	1	1.4	1	1.35	25	17.47	1	1.07	28	21.62
Cacnb2		NM_023116.3		Endogenous	mRNA	100	100	45	45	25	23.77	38	37.33	74	73.27	263	289.97	39	264.19	12	12.3	48	46.29	21	18.83	44	43.84	51	50.27	77	104.03	9	11.1	26	32.61	111	171.8	65	95.62	49	68.52	73	98.26	146	102.02	91	97.32	81	62.55
Cacnb3		NM_007581.2		Endogenous	mRNA	100	100	1152	1152.07	1060	1008.06	1009	991.15	1152	1140.63	1594	1757.44	205	1388.68	1069	1095.56	1200	1157.14	911	817.06	822	819.07	966	952.11	954	1288.86	810	999.12	821	1029.73	842	1303.22	628	923.81	1046	1462.74	823	1107.75	1233	861.57	985	1053.44	1186	915.87
Cacnb4		NM_146123.2		Endogenous	mRNA	100	100	31	31	10	9.51	29	28.49	98	97.03	241	265.71	36	243.87	12	12.3	12	11.57	11	9.87	29	28.9	17	16.76	57	77.01	9	11.1	9	11.29	14	21.67	5	7.36	20	27.97	14	18.84	24	16.77	23	24.6	62	47.88
Cacng1		NM_007582.2		Endogenous	mRNA	100	100	24	24	8	7.61	29	28.49	65	64.36	161	177.51	36	243.87	8	8.2	3	2.89	8	7.18	16	15.94	13	12.81	30	40.53	6	7.4	7	8.78	8	12.38	9	13.24	11	15.38	8	10.77	24	16.77	12	12.83	14	10.81
Cacng4		NM_019431.2		Endogenous	mRNA	100	100	37	37	20	19.02	23	22.59	57	56.44	132	145.53	22	149.03	20	20.5	16	15.43	16	14.35	18	17.94	17	16.76	22	29.72	15	18.5	12	15.05	15	23.22	14	20.59	6	8.39	12	16.15	20	13.98	19	20.32	25	19.31
Cacng6		NM_133183.1		Endogenous	mRNA	87.8	95.12	10	10	5	4.75	8	7.86	13	12.87	28	30.87	3	20.32	1	1.02	2	1.93	5	4.48	13	12.95	6	5.91	3	4.05	1	1.23	2	2.51	1	1.55	4	5.88	11	15.38	5	6.73	2	1.4	7	7.49	14	10.81
Calml3		NM_027416.3		Endogenous	mRNA	100	100	120	120.01	206	195.91	41	40.27	110	108.91	192	211.69	37	250.64	13	13.32	3326	3207.19	18	16.14	25	24.91	14	13.8	21	28.37	347	428.02	190	238.31	4	6.19	2126	3127.41	14	19.58	62	83.45	5407	3778.19	4	4.28	28	21.62
Camk2b		NM_001174053.1		Endogenous	mRNA	100	100	116	116.01	135	128.38	176	172.89	125	123.77	177	195.15	52	352.25	96	98.39	119	114.75	79	70.85	148	147.47	164	161.64	101	136.45	66	81.41	112	140.47	65	100.6	119	175.05	175	244.72	94	126.52	200	139.75	250	267.37	238	183.79
Capn2		NM_009794.3		Endogenous	mRNA	100	100	2838	2838.18	3063	2912.91	3145	3089.35	2866	2837.7	2327	2565.6	407	2757.04	2353	2411.47	3455	3331.58	2935	2632.36	2917	2906.61	2608	2570.5	2049	2768.21	2456	3029.42	2625	3292.38	1611	2493.45	2732	4018.86	2593	3626.09	2561	3447.08	4457	3114.37	2438	2607.41	3632	2804.77
Card11		NM_175362.2		Endogenous	mRNA	100	100	143	143.01	182	173.08	143	140.47	241	238.62	562	619.62	150	1016.11	103	105.56	259	249.75	240	215.25	264	263.06	232	228.66	420	567.42	51	62.91	139	174.34	314	486	257	378.06	418	584.54	188	253.05	155	108.31	185	197.86	397	306.58
Casp12		NM_009808.4		Endogenous	mRNA	100	100	1229	1229.08	1360	1293.36	941	924.35	741	733.68	938	1034.18	128	867.08	939	962.33	890	858.21	602	539.92	1075	1071.17	1030	1015.19	404	545.81	876	1080.53	381	477.87	553	855.91	658	967.94	543	759.34	529	712.03	1839	1285.02	716	765.75	1265	976.88
Casp3		NM_009810.2		Endogenous	mRNA	100	100	627	627.04	667	634.32	653	641.45	653	646.55	873	962.51	166	1124.49	544	557.52	631	608.46	766	687.01	638	635.73	464	457.33	810	1094.31	503	620.44	474	594.51	636	984.38	435	639.9	770	1076.78	470	632.62	627	438.12	522	558.27	1018	786.14
Casp7		NM_007611.2		Endogenous	mRNA	100	100	2388	2388.15	3097	2945.25	3009	2955.76	3432	3398.11	5591	6164.27	922	6245.68	2335	2393.02	3601	3472.37	3570	3201.88	4658	4641.4	3730	3676.37	5919	7996.6	1594	1966.17	2184	2739.26	3721	5759.22	2646	3892.35	7560	10572	2628	3537.26	3153	2203.19	4738	5067.23	7350	5675.94
Casp8		NM_009812.2		Endogenous	mRNA	100	100	2251	2251.14	2302	2189.2	2907	2855.56	2394	2370.36	2613	2880.92	340	2303.18	2693	2759.91	2082	2007.63	2589	2322.04	2603	2593.72	2507	2470.95	2406	3250.52	1669	2058.68	1986	2490.92	1817	2812.28	1309	1925.58	1411	1973.16	1504	2024.37	2355	1645.58	1793	1917.59	3400	2625.61
Casp9		NM_015733.4		Endogenous	mRNA	100	100	159	159.01	167	158.82	126	123.77	152	150.5	207	228.22	35	237.09	113	115.81	158	152.36	137	122.87	167	166.4	144	141.93	156	210.76	102	125.81	95	119.15	97	150.13	95	139.75	119	166.41	116	156.13	213	148.84	146	156.15	199	153.68
Cbl		NM_007619.2		Endogenous	mRNA	100	100	1625	1625.1	1877	1785.03	1904	1870.31	1885	1866.39	2442	2692.39	389	2635.11	1488	1524.97	1819	1754.02	1886	1691.53	1799	1792.59	1722	1697.24	1831	2473.69	1469	1811.98	1303	1634.27	1256	1943.99	1269	1866.74	1847	2582.87	1534	2064.75	2239	1564.52	1348	1441.67	2061	1591.58
Cblc		NM_023224.5		Endogenous	mRNA	100	100	936	936.06	1238	1177.34	1057	1038.3	977	967.35	1214	1338.48	181	1226.1	874	895.72	1101	1061.67	1048	939.94	937	933.66	880	867.35	1197	1617.15	697	859.73	605	758.81	709	1097.36	839	1234.2	1498	2094.83	731	983.92	1413	987.35	903	965.75	1594	1230.95
Ccna1		NM_007628.3		Endogenous	mRNA	100	100	23	23	14	13.31	17	16.7	77	76.24	151	166.48	10	67.74	33	33.82	18	17.36	41	36.77	24	23.91	22	21.68	41	55.39	15	18.5	6	7.53	15	23.22	6	8.83	13	18.18	12	16.15	19	13.28	17	18.18	30	23.17
Ccna2		NM_009828.2		Endogenous	mRNA	100	100	919	919.06	660	627.66	1066	1047.14	1338	1324.79	1223	1348.4	150	1016.11	1426	1461.43	1428	1376.99	1782	1598.25	1143	1138.93	1292	1273.42	773	1044.33	859	1059.56	1074	1347.05	1079	1670.04	850	1250.38	731	1022.24	986	1327.15	1172	818.95	1079	1153.98	1393	1075.73
Ccnb1		NM_172301.3		Endogenous	mRNA	100	100	42	42	20	19.02	26	25.54	174	172.28	264	291.07	34	230.32	48	49.19	35	33.75	37	33.18	46	45.84	47	46.32	18	24.32	28	34.54	25	31.36	21	32.5	26	38.25	12	16.78	36	48.46	37	25.85	30	32.08	52	40.16
Ccnb3		NM_183015.3		Endogenous	mRNA	100	100	18	18	7	6.66	18	17.68	61	60.4	120	132.3	28	189.67	7	7.17	7	6.75	14	12.56	15	14.95	13	12.81	40	54.04	4	4.93	7	8.78	4	6.19	4	5.88	2	2.8	7	9.42	11	7.69	6	6.42	48	37.07
Ccnd1		NM_007631.1		Endogenous	mRNA	100	100	5482	5482.34	6142	5841.04	5320	5225.87	4018	3978.33	2906	3203.97	349	2364.15	4667	4782.96	3316	3197.55	4221	3785.75	6276	6253.64	6990	6889.5	2452	3312.66	3696	4558.94	3078	3860.55	2312	3578.43	2349	3455.45	1331	1861.29	2682	3609.95	3204	2238.83	1568	1676.96	3365	2598.58
Ccnd2		NM_009829.3		Endogenous	mRNA	100	100	8022	8022.5	6219	5914.27	5048	4958.68	4455	4411.01	3352	3695.7	609	4125.4	3192	3271.31	5667	5464.57	3967	3557.94	5022	5004.1	5123	5049.34	2934	3963.85	4568	5634.53	4743	5948.86	2338	3618.67	3569	5250.11	3478	4863.69	3279	4413.5	4860	3395.97	2845	3042.69	4271	3298.22
Ccnd3		NM_007632.2		Endogenous	mRNA	100	100	620	620.04	537	510.69	663	651.27	737	729.72	1021	1125.69	206	1395.46	393	402.77	362	349.07	410	367.72	579	576.94	610	601.23	501	676.85	340	419.38	359	450.27	504	780.07	356	523.69	362	506.23	341	458.98	899	628.19	634	678.05	675	521.26
Ccne1		NM_007633.2		Endogenous	mRNA	100	100	184	184.01	168	159.77	235	230.84	244	241.59	226	249.17	44	298.06	211	216.24	151	145.61	222	199.11	234	233.17	227	223.74	77	104.03	150	185.02	129	161.8	86	133.11	120	176.52	72	100.69	104	139.98	198	138.35	130	139.03	219	169.12
Ccne2		NM_001037134.1		Endogenous	mRNA	100	100	261	261.02	285	271.03	290	284.87	254	251.49	228	251.38	36	243.87	340	348.45	233	224.68	405	363.24	306	304.91	438	431.7	191	258.04	217	267.66	235	294.75	136	210.5	157	230.95	180	251.71	205	275.93	336	234.78	157	167.91	377	291.13
Ccno		NM_001081062.1		Endogenous	mRNA	100	100	72	72	32	30.43	67	65.81	123	121.79	183	201.76	39	264.19	20	20.5	33	31.82	20	17.94	41	40.85	31	30.55	28	37.83	35	43.17	17	21.32	15	23.22	16	23.54	10	13.98	14	18.84	57	39.83	35	37.43	52	40.16
Ccr7		NM_007719.2		Endogenous	mRNA	100	100	73	73	101	96.05	115	112.97	127	125.75	213	234.84	85	575.79	73	74.81	133	128.25	99	88.79	138	137.51	115	113.35	102	137.8	83	102.38	70	87.8	102	157.87	98	144.16	78	109.08	70	94.22	84	58.7	39	41.71	142	109.66
Cd14		NM_009841.3		Endogenous	mRNA	100	100	860	860.05	1829	1739.38	2222	2182.68	1431	1416.87	879	969.13	171	1158.36	1398	1432.74	1318	1270.92	1732	1553.41	1480	1474.73	1513	1491.25	942	1272.65	1726	2128.99	1145	1436.1	678	1049.38	992	1459.26	1022	1429.18	1031	1387.72	2349	1641.39	606	648.11	1998	1542.93
Cd19		NM_009844.2		Endogenous	mRNA	100	100	4	4	20	19.02	33	32.42	81	80.2	276	304.3	130	880.63	8	8.2	89	85.82	187	167.72	18	17.94	30	29.57	78	105.38	2	2.47	32	40.14	78	120.73	119	175.05	171	239.13	39	52.49	93	64.98	31	33.15	186	143.64
Cd40		NM_011611.2		Endogenous	mRNA	100	100	95	95.01	144	136.94	243	238.7	161	159.41	293	323.04	48	325.15	155	158.85	88	84.86	90	80.72	135	134.52	141	138.97	103	139.15	117	144.32	73	91.56	137	212.04	94	138.28	77	107.68	73	98.26	102	71.27	57	60.96	197	152.13
Cdc14a		NM_001173553.1		Endogenous	mRNA	100	100	507	507.03	608	578.21	533	523.57	428	423.77	631	695.7	107	724.82	530	543.17	628	605.57	563	504.95	446	444.41	485	478.03	702	948.41	361	445.29	386	484.14	365	564.93	571	839.96	555	776.12	514	691.84	940	656.83	428	457.74	610	471.06
Cdc14b		NM_172587.3		Endogenous	mRNA	100	100	130	130.01	147	139.8	133	130.65	123	121.79	146	160.97	33	223.54	135	138.35	146	140.78	174	156.06	141	140.5	113	111.38	157	212.11	93	114.71	94	117.9	111	171.8	106	155.93	174	243.32	108	145.37	223	155.82	116	124.06	131	101.16
Cdc25a		NM_007658.3		Endogenous	mRNA	100	100	680	680.04	754	717.05	743	729.85	774	766.36	924	1018.74	142	961.92	807	827.05	772	744.42	870	780.29	841	838	745	734.29	709	957.86	501	617.97	511	640.92	483	747.57	426	626.66	660	922.95	479	644.73	684	477.95	510	545.44	807	623.2
Cdc25b		NM_001111075.4		Endogenous	mRNA	100	100	382	382.02	338	321.44	380	373.28	491	486.15	393	433.3	84	569.02	605	620.03	672	648	542	486.11	409	407.54	445	438.6	317	428.27	306	377.44	352	441.49	368	569.58	462	679.62	274	383.17	355	477.83	871	608.62	353	377.53	557	430.14
Cdc25c		NM_009860.2		Endogenous	mRNA	100	100	106	106.01	35	33.28	83	81.53	159	157.43	246	271.22	37	250.64	79	80.96	84	81	96	86.1	62	61.78	56	55.19	65	87.82	35	43.17	48	60.2	55	85.13	50	73.55	35	48.94	63	84.8	91	63.59	70	74.86	115	88.81
Cdc6		NM_011799.2		Endogenous	mRNA	100	100	113	113.01	72	68.47	129	126.72	253	250.5	329	362.73	64	433.54	75	76.86	61	58.82	78	69.96	85	84.7	88	86.73	86	116.19	43	53.04	43	53.93	30	46.43	30	44.13	26	36.36	40	53.84	79	55.2	30	32.08	96	74.13
Cdc7		NM_001271566.1		Endogenous	mRNA	100	100	112	112.01	107	101.76	93	91.35	166	164.36	355	391.4	35	237.09	97	99.41	111	107.03	140	125.56	135	134.52	161	158.69	140	189.14	81	99.91	89	111.63	156	241.45	92	135.33	55	76.91	81	109.03	138	96.43	120	128.34	145	111.97
Cdh1		NM_009864.2		Endogenous	mRNA	100	100	13020	13020.8	13165	12519.9	13972	13724.8	13416	13283.5	11916	13137.8	1951	13216.2	12533	12844.4	13223	12750.7	16482	14782.5	13094	13047.3	12875	12689.9	14206	19192.4	9538	11764.9	9849	12353	8578	13276.7	8280	12180.1	12326	17236.9	9223	12414.1	15313	10700.1	11375	12165.4	19988	15435.5
Cdk2		NM_016756.4		Endogenous	mRNA	100	100	492	492.03	501	476.45	458	449.9	547	541.6	423	466.37	63	426.77	491	503.2	565	544.82	613	549.79	560	558	568	559.83	326	440.43	394	485.99	346	433.97	280	433.37	266	391.29	244	341.21	314	422.64	659	460.48	253	270.58	527	406.97
Cdk4		NM_009870.3		Endogenous	mRNA	100	100	3290	3290.2	3319	3156.37	2984	2931.2	3146	3114.94	1117	1231.53	162	1097.4	3070	3146.28	2317	2234.24	2773	2487.06	2228	2220.06	2299	2265.94	787	1063.24	2743	3383.43	1687	2115.9	954	1476.57	1266	1862.33	783	1094.96	1721	2316.45	3260	2277.96	1219	1303.7	2460	1899.7
Cdk6		NM_009873.2		Endogenous	mRNA	100	100	635	635.04	535	508.78	449	441.06	436	431.7	253	278.94	38	257.41	420	430.44	424	408.85	407	365.03	472	470.32	447	440.57	267	360.72	487	600.7	369	462.81	249	385.39	296	435.43	187	261.5	266	358.03	880	614.91	399	426.73	550	424.73
Cdkn1a		NM_007669.4		Endogenous	mRNA	100	100	4183	4183.26	4109	3907.66	4604	4522.54	2731	2704.04	2669	2942.67	713	4829.9	2242	2297.71	2381	2295.95	2547	2284.37	4316	4300.62	2832	2791.28	2858	3861.17	3723	4592.24	2038	2556.14	1724	2668.34	1734	2550.77	3749	5242.66	2341	3150.97	2514	1756.68	2808	3003.12	5339	4122.97
Cdkn1b		NM_009875.4		Endogenous	mRNA	100	100	1510	1510.09	1615	1535.86	1357	1332.99	1959	1939.66	2850	3142.22	452	3061.87	1587	1626.43	2302	2219.77	2085	1870.01	1894	1887.25	1834	1807.63	2465	3330.23	1268	1564.05	1596	2001.77	1844	2854.07	1840	2706.7	3244	4536.46	1633	2198	2725	1904.12	1582	1691.93	2672	2063.42
Cdkn1c		NM_009876.3		Endogenous	mRNA	100	100	1798	1798.11	1620	1540.62	1138	1117.86	1115	1103.99	370	407.94	52	352.25	422	432.49	523	504.32	878	787.47	905	901.78	335	330.18	233	314.78	1090	1344.49	157	196.92	208	321.93	123	180.94	83	116.07	454	611.08	1274	890.22	859	918.69	865	667.99
Cdkn2a		NM_001040654.1		Endogenous	mRNA	100	100	614	614.04	511	485.96	406	398.82	192	190.1	137	151.05	19	128.71	119	121.96	61	58.82	193	173.1	259	258.08	161	158.69	101	136.45	383	472.42	118	148	20	30.96	52	76.49	12	16.78	41	55.19	75	52.41	70	74.86	139	107.34
Cdkn2b		NM_007670.4		Endogenous	mRNA	100	100	849	849.05	815	775.06	654	642.43	703	696.06	623	686.88	99	670.63	414	424.29	450	433.93	636	570.42	596	593.88	550	542.09	789	1065.94	592	730.22	411	515.49	355	549.46	410	603.12	561	784.51	408	549.16	1228	858.08	785	839.55	973	751.39
Cdkn2c		NM_007671.2		Endogenous	mRNA	100	100	200	200.01	206	195.91	211	207.27	324	320.8	414	456.45	69	467.41	262	268.51	327	315.32	311	278.93	200	199.29	259	255.28	199	268.85	146	180.09	218	273.42	222	343.6	240	353.05	219	306.25	213	286.7	449	313.74	237	253.47	300	231.67
Cdkn2d		NM_009878.2		Endogenous	mRNA	100	100	141	141.01	133	126.48	178	174.85	155	153.47	204	224.92	47	318.38	135	138.35	176	169.71	161	144.4	154	153.45	148	145.87	146	197.25	137	168.99	161	201.93	146	225.97	146	214.77	143	199.97	153	205.94	380	265.53	198	211.76	206	159.08
Cebpa		NM_007678.3		Endogenous	mRNA	100	100	658	658.04	831	790.28	753	739.68	800	792.1	1129	1244.76	211	1429.33	956	979.75	1245	1200.53	1125	1009	969	965.55	1117	1100.94	1100	1486.1	552	680.88	889	1115.02	768	1188.68	996	1465.15	1024	1431.98	654	880.28	1788	1249.38	686	733.67	1265	976.88
Cebpe		NM_207131.1		Endogenous	mRNA	100	100	13	13	8	7.61	10	9.82	22	21.78	35	38.59	16	108.38	9	9.22	8	7.71	5	4.48	15	14.95	7	6.9	9	12.16	8	9.87	19	23.83	7	10.83	5	7.36	6	8.39	9	12.11	18	12.58	19	20.32	18	13.9
Chad		NM_007689.4		Endogenous	mRNA	100	100	62	62	22	20.92	62	60.9	114	112.87	114	125.69	38	257.41	27	27.67	59	56.89	64	57.4	72	71.74	45	44.35	40	54.04	33	40.7	31	38.88	10	15.48	19	27.95	40	55.94	30	40.38	64	44.72	46	49.2	85	65.64
Chek1		NM_007691.4		Endogenous	mRNA	100	100	258	258.02	230	218.73	235	230.84	363	359.42	348	383.68	49	331.93	298	305.4	248	239.14	325	291.49	251	250.11	318	313.43	134	181.03	173	213.39	189	237.05	130	201.21	146	214.77	82	114.67	186	250.35	306	213.82	136	145.45	235	181.48
Chek2		NM_016681.3		Endogenous	mRNA	100	100	140	140.01	145	137.89	154	151.28	156	154.46	116	127.89	21	142.26	204	209.07	145	139.82	245	219.74	135	134.52	173	170.51	147	198.6	103	127.05	123	154.27	94	145.49	90	132.39	70	97.89	98	131.91	244	170.5	121	129.41	177	136.69
Chuk		NM_001162410.1		Endogenous	mRNA	100	100	1511	1511.09	1776	1688.98	1565	1537.31	1296	1283.2	1671	1842.34	293	1984.8	1227	1257.49	1432	1380.85	1658	1487.04	1747	1740.77	1462	1440.98	1557	2103.51	1190	1467.84	1140	1429.83	977	1512.16	1099	1616.66	1386	1938.2	1157	1557.31	2316	1618.33	1584	1694.07	2185	1687.34
Cic		NM_027882.3		Endogenous	mRNA	100	100	1076	1076.07	1146	1089.85	941	924.35	980	970.32	797	878.72	129	873.85	896	918.26	1096	1056.85	1013	908.54	852	848.96	854	841.72	566	764.67	861	1062.03	770	965.76	543	840.43	724	1065.03	598	836.25	684	920.66	1376	961.49	570	609.61	1014	783.05
Clcf1		NM_019952.3		Endogenous	mRNA	100	100	36	36	32	30.43	37	36.35	46	45.55	65	71.66	21	142.26	28	28.7	40	38.57	25	22.42	33	32.88	36	35.48	19	25.67	28	34.54	18	22.58	15	23.22	20	29.42	15	20.98	20	26.92	43	30.05	20	21.39	38	29.35
Cntfr		NM_001146080.1		Endogenous	mRNA	100	100	36	36	16	15.22	34	33.4	62	61.39	126	138.92	18	121.93	6	6.15	22	21.21	18	16.14	19	18.93	27	26.61	36	48.64	9	11.1	6	7.53	17	26.31	27	39.72	25	34.96	14	18.84	53	37.03	46	49.2	32	24.71
Col11a1		NM_007729.2		Endogenous	mRNA	100	100	13	13	10	9.51	19	18.66	10	9.9	18	19.85	10	67.74	17	17.42	20	19.29	9	8.07	13	12.95	12	11.83	8	10.81	23	28.37	39	48.92	8	12.38	19	27.95	9	12.59	20	26.92	32	22.36	65	69.52	18	13.9
Col11a2		NM_009926.1		Endogenous	mRNA	100	100	17	17	14	13.31	28	27.5	50	49.51	104	114.66	18	121.93	18	18.45	11	10.61	17	15.25	25	24.91	21	20.7	21	28.37	10	12.33	3	3.76	8	12.38	11	16.18	8	11.19	9	12.11	23	16.07	14	14.97	24	18.53
Col1a1		NM_007742.3		Endogenous	mRNA	100	100	9819	9819.61	11293	10739.6	16195	15908.4	15513	15359.8	4270	4707.82	433	2933.17	12000	12298.2	15386	14836.4	7030	6305.1	7849	7821.03	15762	15535.4	4025	5437.79	13384	16508.9	22713	28487.5	4315	6678.59	6448	9485.21	4540	6348.81	9993	13450.5	10045	7019.04	16489	17634.8	11631	8981.89
Col1a2		NM_007743.2		Endogenous	mRNA	100	100	4478	4478.28	5207	4951.86	5688	5587.35	5473	5418.96	3106	3424.47	333	2255.76	4391	4500.1	6733	6492.49	3253	2917.57	3764	3750.59	6013	5926.54	2706	3655.82	4488	5535.85	8104	10164.4	2900	4488.51	3628	5336.9	3350	4684.69	3538	4762.12	6867	4798.38	8797	9408.27	5438	4199.43
Col24a1		NM_027770.2		Endogenous	mRNA	100	100	151	151.01	125	118.87	156	153.24	255	252.48	341	375.96	43	291.28	128	131.18	144	138.86	60	53.81	146	145.48	157	154.74	117	158.07	99	122.11	141	176.85	71	109.89	85	125.04	104	145.44	89	119.79	106	74.07	166	177.53	129	99.62
Col27a1		NM_025685.3		Endogenous	mRNA	100	100	145	145.01	96	91.3	127	124.75	194	192.08	275	303.2	42	284.51	104	106.58	139	134.03	86	77.13	162	161.42	169	166.57	174	235.07	72	88.81	139	174.34	115	177.99	75	110.33	97	135.65	66	88.84	214	149.53	202	216.04	174	134.37
Col2a1		NM_001113515.2		Endogenous	mRNA	100	100	76	76	28	26.63	53	52.06	139	137.63	221	243.66	41	277.74	28	28.7	21	20.25	28	25.11	29	28.9	39	38.44	47	63.5	37	45.64	15	18.81	12	18.57	12	17.65	22	30.77	16	21.54	28	19.57	25	26.74	57	44.02
Col3a1		NM_009930.1		Endogenous	mRNA	100	100	15819	15820	19233	18290.6	19545	19199.2	18217	18037.1	11545	12728.8	1130	7654.69	13401	13734	26480	25534.1	10739	9631.65	13734	13685.1	21349	21042	11215	15151.5	16667	20558.4	32345	40568.4	12033	18624.2	14329	21078.4	13720	19186.3	17596	23684.1	22711	15869.5	26025	27833.4	15737	12152.7
Col4a3		NM_007734.2		Endogenous	mRNA	100	100	27	27	12	11.41	33	32.42	143	141.59	258	284.45	28	189.67	14	14.35	18	17.36	8	7.18	16	15.94	19	18.73	20	27.02	11	13.57	9	11.29	10	15.48	15	22.07	11	15.38	9	12.11	10	6.99	21	22.46	37	28.57
Col4a4		NM_007735.2		Endogenous	mRNA	100	100	60	60	43	40.89	77	75.64	79	78.22	139	153.25	22	149.03	11	11.27	10	9.64	18	16.14	30	29.89	18	17.74	40	54.04	3	3.7	10	12.54	8	12.38	11	16.18	8	11.19	12	16.15	31	21.66	15	16.04	31	23.94
Col4a5		NM_001163155.1		Endogenous	mRNA	100	100	36	36	35	33.28	20	19.65	29	28.71	56	61.74	12	81.29	29	29.72	34	32.79	24	21.53	35	34.88	22	21.68	78	105.38	17	20.97	16	20.07	42	65.01	49	72.08	77	107.68	35	47.11	132	92.24	94	100.53	64	49.42
Col4a6		NM_053185.2		Endogenous	mRNA	100	100	24	24	11	10.46	20	19.65	63	62.38	170	187.43	56	379.35	3	3.07	34	32.79	15	13.45	32	31.89	26	25.63	98	132.4	5	6.17	9	11.29	39	60.36	53	77.96	87	121.66	41	55.19	65	45.42	72	77	58	44.79
Col5a1		NM_015734.2		Endogenous	mRNA	100	100	779	779.05	851	809.3	895	879.16	907	898.04	607	669.24	76	514.83	779	798.36	1137	1096.39	524	469.97	714	711.46	1109	1093.05	453	612.01	765	943.61	1347	1689.46	493	763.05	523	769.35	453	633.48	680	915.27	1513	1057.22	2994	3202.04	1067	823.98
Col5a2		NM_007737.2		Endogenous	mRNA	100	100	2163	2163.13	2724	2590.52	2777	2727.86	2350	2326.8	1107	1220.51	129	873.85	2434	2494.48	2809	2708.66	1597	1432.33	1695	1688.96	2139	2108.24	1027	1387.48	2451	3023.26	3374	4231.8	981	1518.35	1503	2210.96	1110	1552.24	1893	2547.96	1871	1307.38	2330	2491.9	1925	1486.56
Col6a6		NM_001102607.1		Endogenous	mRNA	100	100	33	33	12	11.41	58	56.97	80	79.21	177	195.15	20	135.48	10	10.25	13	12.54	10	8.97	11	10.96	8	7.88	25	33.78	10	12.33	5	6.27	11	17.03	8	11.77	8	11.19	6	8.08	11	7.69	11	11.76	21	16.22
Comp		NM_016685.2		Endogenous	mRNA	100	100	19	19	24	22.82	9	8.84	11	10.89	13	14.33	7	47.42	12	12.3	14	13.5	9	8.07	17	16.94	16	15.77	6	8.11	7	8.63	9	11.29	11	17.03	3	4.41	6	8.39	5	6.73	20	13.98	14	14.97	21	16.22
Creb3l1		NM_011957.2		Endogenous	mRNA	100	100	387	387.02	382	363.28	357	350.68	477	472.29	764	842.34	106	718.05	171	175.25	387	373.18	496	444.86	400	398.57	398	392.28	477	644.43	179	220.79	432	541.83	542	838.89	334	491.32	517	722.98	217	292.08	324	226.4	1331	1423.49	834	644.05
Creb3l3		NM_145365.3		Endogenous	mRNA	100	100	54	54	24	22.82	90	88.41	73	72.28	131	144.43	47	318.38	9	9.22	16	15.43	39	34.98	48	47.83	34	33.51	122	164.82	7	8.63	50	62.71	33	51.08	44	64.73	104	145.44	26	35	60	41.93	77	82.35	39	30.12
Creb3l4		NM_030080.2		Endogenous	mRNA	100	100	521	521.03	341	324.29	265	260.31	412	407.93	425	468.58	66	447.09	310	317.7	468	451.28	453	406.29	383	381.64	339	334.13	286	386.39	295	363.88	319	400.1	386	597.44	149	219.18	217	303.46	199	267.85	417	291.38	593	634.21	601	464.11
Creb5		NM_172728.2		Endogenous	mRNA	100	100	87	87.01	92	87.49	96	94.3	135	133.67	174	191.84	29	196.45	113	115.81	76	73.29	63	56.5	69	68.75	89	87.72	65	87.82	91	112.25	55	68.98	65	100.6	75	110.33	52	72.72	73	98.26	97	67.78	47	50.27	84	64.87
Crebbp		NM_001025432.1		Endogenous	mRNA	100	100	1857	1857.12	2042	1941.94	1586	1557.94	1921	1902.03	1548	1706.72	299	2025.44	1576	1615.16	1942	1872.63	2053	1841.31	1677	1671.02	1642	1618.39	1439	1944.1	1321	1629.43	1212	1520.14	1035	1601.93	1338	1968.24	1381	1931.21	1340	1803.63	2965	2071.82	1472	1574.28	2614	2018.63
Crlf2		NM_001164735.1		Endogenous	mRNA	100	100	391	391.02	497	472.65	424	416.5	329	325.75	450	496.14	70	474.18	292	299.26	361	348.1	312	279.83	517	515.16	437	430.72	326	440.43	251	309.6	387	485.39	348	538.62	333	489.85	342	478.26	311	418.6	894	624.69	633	676.99	751	579.95
Csf1r		NM_001037859.2		Endogenous	mRNA	100	100	1031	1031.06	1359	1292.41	901	885.06	849	840.62	1345	1482.91	223	1510.61	805	825	1137	1096.39	1037	930.07	851	847.97	898	885.09	898	1213.2	685	844.93	743	931.9	1027	1589.55	830	1220.96	943	1318.71	759	1021.61	1766	1234.01	646	690.89	1131	873.4
Csf2		NM_009969.4		Endogenous	mRNA	97.56	100	21	21	26	24.73	23	22.59	57	56.44	82	90.41	12	81.29	21	21.52	18	17.36	15	13.45	23	22.92	17	16.76	22	29.72	37	45.64	20	25.08	13	20.12	7	10.3	1	1.4	15	20.19	23	16.07	8	8.56	23	17.76
Csf2rb		NM_007780.4		Endogenous	mRNA	100	100	265	265.02	468	445.07	401	393.9	317	313.87	446	491.73	83	562.25	256	262.36	302	291.21	323	289.69	484	482.28	388	382.42	247	333.7	339	418.15	356	446.51	293	453.49	336	494.27	172	240.53	315	423.99	601	419.95	198	211.76	422	325.88
Csf3		NM_009971.1		Endogenous	mRNA	100	100	30	30	130	123.63	82	80.55	40	39.61	74	81.59	15	101.61	58	59.44	51	49.18	34	30.49	38	37.86	20	19.71	5	6.76	230	283.7	126	158.03	36	55.72	82	120.62	14	19.58	120	161.52	236	164.91	29	31.02	12	9.27
Csf3r		NM_001252651.1		Endogenous	mRNA	100	100	227	227.01	502	477.4	533	523.57	605	599.03	448	493.94	73	494.51	423	433.51	314	302.78	496	444.86	414	412.52	376	370.59	167	225.62	494	609.34	607	761.32	228	352.89	583	857.61	195	272.69	659	887.01	746	521.27	139	148.66	464	358.32
Ctnnb1		NM_007614.2		Endogenous	mRNA	100	100	22763	22764.4	23578	22422.7	21489	21108.8	18176	17996.5	12432	13706.7	1813	12281.4	16210	16612.8	18611	17946.2	18727	16796	19548	19478.3	17049	16803.9	12972	17525.2	18193	22440.7	12135	15220.2	9024	13967	10608	15604.7	10115	14145	13351	17970.3	25495	17814.9	10902	11659.5	21628	16702
Cul1		NM_012042.3		Endogenous	mRNA	100	100	1977	1977.12	2099	1996.15	1673	1643.4	1756	1738.66	1730	1907.38	315	2133.83	1716	1758.64	2033	1960.38	2109	1891.53	2030	2022.77	1834	1807.63	1517	2049.47	1528	1884.76	1507	1890.14	1156	1789.21	1427	2099.16	1549	2166.15	1427	1920.73	2444	1707.77	1577	1686.58	2146	1657.22
Cxcl1		NM_008176.1		Endogenous	mRNA	100	100	314	314.02	832	791.23	1359	1334.95	414	409.91	149	164.28	28	189.67	763	781.96	327	315.32	395	354.27	576	573.95	483	476.06	69	93.22	2210	2725.99	454	569.42	113	174.9	277	407.48	77	107.68	827	1113.13	329	229.89	63	67.38	760	586.9
Cxcl2		NM_009140.2		Endogenous	mRNA	100	100	117	117.01	425	404.17	700	687.61	218	215.85	47	51.82	8	54.19	275	281.83	139	134.03	192	172.2	237	236.16	233	229.65	14	18.91	985	1214.98	115	144.24	36	55.72	81	119.15	16	22.37	275	370.15	310	216.62	32	34.22	404	311.98
Cxcl5		NM_009141.2		Endogenous	mRNA	100	100	865	865.05	3098	2946.2	2730	2681.69	1158	1146.57	203	223.81	15	101.61	1150	1178.57	1465	1412.67	887	795.54	1480	1474.73	1064	1048.7	126	170.23	2387	2944.31	1293	1621.73	145	224.43	1781	2619.91	135	188.79	1601	2154.93	5440	3801.25	180	192.51	3308	2554.56
Cxxc4		NM_001004367.4		Endogenous	mRNA	100	100	34	34	9	8.56	4	3.93	28	27.72	22	24.26	2	13.55	22	22.55	10	9.64	18	16.14	16	15.94	11	10.84	8	10.81	15	18.5	21	26.34	6	9.29	12	17.65	10	13.98	16	21.54	17	11.88	10	10.69	15	11.58
Cyld		NM_001276279.1		Endogenous	mRNA	100	100	272	272.02	364	346.16	247	242.63	225	222.78	322	355.02	95	643.54	239	244.94	296	285.43	280	251.13	373	371.67	310	305.54	325	439.08	189	233.13	155	194.41	263	407.06	176	258.9	269	376.17	173	232.86	445	310.95	302	322.98	519	400.79
Daxx		NM_007829.3		Endogenous	mRNA	100	100	293	293.02	353	335.7	302	296.66	259	256.44	280	308.71	53	359.03	274	280.81	249	240.11	292	261.89	365	363.7	262	258.23	206	278.31	177	218.33	162	203.19	159	246.09	217	319.21	223	311.85	172	231.51	324	226.4	199	212.83	391	301.94
Ddb2		NM_028119.5		Endogenous	mRNA	100	100	74	74	75	71.32	53	52.06	59	58.42	63	69.46	10	67.74	71	72.76	72	69.43	66	59.19	55	54.8	81	79.84	58	78.36	40	49.34	41	51.42	43	66.55	45	66.2	60	83.9	46	61.92	75	52.41	54	57.75	66	50.97
Ddit3		NM_007837.3		Endogenous	mRNA	100	100	236	236.01	250	237.75	215	211.2	165	163.37	219	241.46	39	264.19	181	185.5	193	186.11	196	175.79	216	215.23	223	219.79	281	379.63	177	218.33	114	142.98	151	233.71	147	216.24	243	339.81	123	165.56	302	211.03	207	221.38	311	240.17
Ddit4		NM_029083.2		Endogenous	mRNA	100	100	1942	1942.12	1974	1877.27	2075	2038.28	1770	1752.52	692	762.95	111	751.92	1701	1743.27	1428	1376.99	1605	1439.5	1794	1787.61	1580	1557.28	544	734.95	1411	1740.44	997	1250.48	444	687.21	574	844.37	576	805.49	923	1242.35	2373	1658.16	1535	1641.66	2294	1771.51
Dkk1		NM_010051.3		Endogenous	mRNA	100	100	27	27	20	19.02	26	25.54	64	63.37	99	109.15	32	216.77	7	7.17	3	2.89	6	5.38	14	13.95	8	7.88	20	27.02	6	7.4	9	11.29	12	18.57	7	10.3	7	9.79	5	6.73	10	6.99	11	11.76	14	10.81
Dkk2		NM_020265.4		Endogenous	mRNA	100	100	2596	2596.16	1801	1712.75	1890	1856.56	1485	1470.34	259	285.56	39	264.19	1394	1428.64	1180	1137.85	875	784.77	1344	1339.21	2127	2096.42	48	64.85	2499	3082.46	342	428.95	42	65.01	454	667.85	9	12.59	872	1173.7	1709	1194.18	554	592.5	1975	1525.17
Dkk4		NM_145592.2		Endogenous	mRNA	100	100	33	33	23	21.87	36	35.36	94	93.07	139	153.25	24	162.58	10	10.25	17	16.39	13	11.66	26	25.91	17	16.76	37	49.99	19	23.44	18	22.58	5	7.74	10	14.71	11	15.38	8	10.77	29	20.26	17	18.18	38	29.35
Dll1		NM_007865.3		Endogenous	mRNA	100	100	162	162.01	209	198.76	136	133.59	172	170.3	299	329.66	65	440.31	125	128.11	245	236.25	123	110.32	250	249.11	192	189.24	208	281.01	163	201.06	184	230.78	139	215.14	180	264.79	299	418.13	154	207.28	300	209.63	274	293.04	328	253.29
Dll3		NM_007866.2		Endogenous	mRNA	100	100	20	20	30	28.53	10	9.82	30	29.7	7	7.72	2	13.55	21	21.52	26	25.07	14	12.56	11	10.96	42	41.4	5	6.76	17	20.97	26	32.61	5	7.74	8	11.77	7	9.79	4	5.38	26	18.17	18	19.25	24	18.53
Dll4		NM_019454.2		Endogenous	mRNA	100	100	414	414.03	426	405.13	372	365.42	297	294.07	240	264.61	47	318.38	444	455.03	374	360.64	432	387.45	351	349.75	307	302.59	177	239.13	266	328.11	267	334.88	149	230.62	114	167.7	144	201.37	248	333.81	472	329.81	254	271.65	471	363.72
Dnmt1		NM_010066.3		Endogenous	mRNA	100	100	230	230.01	303	288.15	267	262.28	286	283.18	202	222.71	38	257.41	363	372.02	342	329.78	373	334.54	282	281	354	348.91	177	239.13	225	277.53	223	279.7	195	301.81	189	278.02	167	233.54	245	329.77	494	345.19	193	206.41	311	240.17
Dnmt3a		NM_007872.4		Endogenous	mRNA	100	100	218	218.01	133	126.48	133	130.65	146	144.56	155	170.89	26	176.13	129	132.21	115	110.89	116	104.04	103	102.63	112	110.39	75	101.33	99	122.11	67	84.03	65	100.6	64	94.15	84	117.47	81	109.03	195	136.26	84	89.84	147	113.52
Dtx1		NM_008052.3		Endogenous	mRNA	100	100	33	33	34	32.33	31	30.45	35	34.65	114	125.69	53	359.03	10	10.25	79	76.18	37	33.18	50	49.82	36	35.48	64	86.46	18	22.2	39	48.92	66	102.15	77	113.27	68	95.09	48	64.61	104	72.67	74	79.14	81	62.55
Dtx3		NM_030714.2		Endogenous	mRNA	100	100	257	257.02	270	256.77	203	199.41	231	228.72	371	409.04	48	325.15	185	189.6	243	234.32	197	176.69	184	183.34	180	177.41	150	202.65	155	191.19	112	140.47	137	212.04	147	216.24	154	215.36	119	160.17	428	299.07	214	228.87	236	182.25
Dtx4		NM_172442.3		Endogenous	mRNA	100	100	848	848.05	761	723.71	530	520.62	718	710.91	461	508.27	78	528.38	793	812.7	784	755.99	723	648.45	558	556.01	629	619.96	241	325.59	557	687.05	543	681.05	282	436.47	349	513.39	343	479.66	514	691.84	830	579.97	346	370.04	570	440.18
Dusp10		NM_022019.5		Endogenous	mRNA	100	100	638	638.04	509	484.06	405	397.83	499	494.07	363	400.22	62	419.99	493	505.25	416	401.14	453	406.29	463	461.35	432	425.79	289	390.44	507	625.37	301	377.53	236	365.27	247	363.34	237	331.42	291	391.68	663	463.28	319	341.17	671	518.17
Dusp2		NM_010090.2		Endogenous	mRNA	100	100	40	40	76	72.28	82	80.55	56	55.45	87	95.92	48	325.15	46	47.14	73	70.39	60	53.81	68	67.76	55	54.21	62	83.76	66	81.41	67	84.03	82	126.92	108	158.87	56	78.31	73	98.26	114	79.66	50	53.47	81	62.55
Dusp4		NM_176933.4		Endogenous	mRNA	100	100	2930	2930.18	3223	3065.07	3875	3806.43	2807	2779.28	411	453.14	106	718.05	2632	2697.4	2016	1943.99	2625	2354.32	2296	2287.82	1987	1958.43	292	394.49	2967	3659.73	1155	1448.65	310	479.81	1055	1551.94	308	430.71	1694	2280.11	2164	1512.12	572	611.75	3296	2545.29
Dusp5		NM_001085390.1		Endogenous	mRNA	100	100	246	246.02	397	377.55	467	458.74	383	379.22	348	383.68	76	514.83	280	286.96	482	464.78	312	279.83	350	348.75	332	327.23	280	378.28	433	534.1	403	505.46	247	382.3	341	501.62	355	496.44	379	510.13	699	488.43	210	224.59	504	389.21
Dusp6		NM_026268.2		Endogenous	mRNA	100	100	1836	1836.11	1799	1710.85	1893	1859.5	1458	1443.6	1257	1385.89	230	1558.03	1152	1180.62	1501	1447.38	1387	1243.98	1723	1716.86	1625	1601.64	1344	1815.75	1284	1583.79	1314	1648.07	925	1431.68	924	1359.23	1176	1644.54	945	1271.96	2445	1708.47	1437	1536.85	2557	1974.61
Dusp8		NM_008748.1		Endogenous	mRNA	100	100	125	125.01	115	109.36	72	70.73	148	146.54	205	226.02	24	162.58	107	109.66	101	97.39	111	99.55	93	92.67	85	83.78	84	113.48	91	112.25	71	89.05	67	103.7	22	32.36	42	58.73	66	88.84	107	74.77	99	105.88	133	102.71
Dvl1		NM_010091.3		Endogenous	mRNA	100	100	1013	1013.06	1116	1061.32	933	916.49	918	908.94	845	931.64	153	1036.43	933	956.18	1008	971.99	949	851.14	989	985.48	953	939.3	630	851.13	725	894.27	640	802.71	514	795.55	597	878.21	512	715.99	577	776.64	1408	983.85	673	719.76	1033	797.72
Dvl2		NM_007888.3		Endogenous	mRNA	100	100	262	262.02	290	275.79	215	211.2	177	175.25	145	159.87	25	169.35	207	212.14	232	223.71	206	184.76	223	222.21	197	194.17	97	131.05	196	241.76	151	189.39	113	174.9	134	197.12	175	244.72	156	209.97	376	262.73	199	212.83	261	201.55
Dvl3		NM_007889.2		Endogenous	mRNA	100	100	819	819.05	785	746.53	609	598.22	630	623.78	564	621.83	105	711.28	507	519.6	614	592.07	611	548	631	628.75	564	555.89	408	551.21	514	634.01	428	536.81	330	510.76	369	542.81	385	538.39	429	577.43	950	663.82	521	557.2	774	597.71
E2f1		NM_007891.4		Endogenous	mRNA	100	100	145	145.01	147	139.8	129	126.72	173	171.29	141	155.46	21	142.26	166	170.12	151	145.61	177	158.75	192	191.32	196	193.18	83	112.13	106	130.75	119	149.25	91	140.85	97	142.69	62	86.7	111	149.4	232	162.11	124	132.62	229	176.84
E2f5		NM_007892.2		Endogenous	mRNA	100	100	333	333.02	328	311.93	312	306.48	302	299.02	332	366.04	48	325.15	274	280.81	296	285.43	363	325.57	324	322.85	321	316.38	302	408	251	309.6	202	253.36	237	366.82	145	213.3	260	363.59	216	290.73	319	222.9	333	356.14	375	289.59
Efna1		NM_010107.4		Endogenous	mRNA	100	100	837	837.05	927	881.58	867	851.66	1039	1028.74	909	1002.2	201	1361.59	889	911.09	1028	991.28	990	887.92	955	951.6	790	778.64	1177	1590.13	732	902.91	633	793.93	439	679.47	799	1175.35	1581	2210.9	687	924.7	1600	1118.02	891	952.91	1819	1404.7
Efna2		NM_007909.3		Endogenous	mRNA	100	100	29	29	26	24.73	50	49.12	72	71.29	130	143.33	26	176.13	23	23.57	32	30.86	19	17.04	25	24.91	30	29.57	50	67.55	20	24.67	22	27.59	12	18.57	15	22.07	10	13.98	20	26.92	62	43.32	39	41.71	40	30.89
Efna3		NM_010108.1		Endogenous	mRNA	100	100	96	96.01	52	49.45	67	65.81	141	139.61	192	211.69	29	196.45	58	59.44	96	92.57	44	39.46	31	30.89	66	65.05	32	43.23	55	67.84	53	66.47	13	20.12	32	47.07	12	16.78	27	36.34	85	59.39	35	37.43	51	39.38
Efna5		NM_207654.2		Endogenous	mRNA	100	100	117	117.01	71	67.52	51	50.1	114	112.87	265	292.17	38	257.41	54	55.34	153	147.53	82	73.54	80	79.71	183	180.37	52	70.25	64	78.94	85	106.61	165	255.38	87	127.98	35	48.94	79	106.33	497	347.28	303	324.05	124	95.76
Egf		NM_010113.3		Endogenous	mRNA	100	100	58	58	56	53.26	32	31.43	34	33.66	33	36.38	6	40.64	25	25.62	56	54	48	43.05	45	44.84	38	37.45	43	58.09	43	53.04	28	35.12	23	35.6	39	57.37	61	85.3	27	36.34	78	54.5	68	72.73	55	42.47
Egfr		NM_207655.2		Endogenous	mRNA	100	100	346	346.02	329	312.88	485	476.42	325	321.79	387	426.68	59	399.67	199	203.94	339	326.89	293	262.79	338	336.8	242	238.52	325	439.08	257	317	307	385.05	231	357.53	293	431.01	243	339.81	253	340.54	713	498.22	408	436.35	577	445.58
Eif4ebp1		NM_007918.3		Endogenous	mRNA	100	100	968	968.06	1101	1047.05	1398	1373.26	1401	1387.17	1408	1552.37	195	1320.94	1043	1068.92	1327	1279.6	1276	1144.43	1369	1364.12	1214	1196.54	851	1149.7	890	1097.8	1092	1369.63	790	1222.73	1155	1699.04	770	1076.78	1117	1503.47	3164	2210.88	1502	1606.37	2159	1667.26
Elk1		NM_007922.4		Endogenous	mRNA	100	100	58	58	57	54.21	46	45.19	100	99.01	120	132.3	25	169.35	51	52.27	53	51.11	45	40.36	52	51.81	57	56.18	50	67.55	39	48.11	34	42.64	36	55.72	31	45.6	38	53.14	26	35	70	48.91	39	41.71	60	46.33
Endog		NM_007931.1		Endogenous	mRNA	100	100	373	373.02	358	340.46	328	322.2	404	400.01	530	584.34	87	589.34	344	352.55	402	387.64	404	362.34	459	457.36	380	374.54	320	432.32	253	312.07	301	377.53	275	425.63	296	435.43	382	534.19	239	321.69	567	396.2	554	592.5	583	450.21
Ep300		NM_177821.6		Endogenous	mRNA	100	100	1826	1826.11	2118	2014.22	1681	1651.26	1708	1691.14	1726	1902.97	323	2188.02	1491	1528.05	1875	1808.02	2024	1815.3	1901	1894.23	1741	1715.97	1537	2076.49	1342	1655.33	1240	1555.26	958	1482.76	1276	1877.04	1623	2269.63	1327	1786.13	2970	2075.32	1509	1613.86	2401	1854.14
Epha2		NM_010139.2		Endogenous	mRNA	100	100	525	525.03	624	593.42	538	528.48	452	447.54	316	348.4	47	318.38	402	411.99	549	529.39	341	305.84	474	472.31	424	417.9	179	241.83	427	526.7	603	756.31	275	425.63	733	1078.27	122	170.61	392	527.63	1464	1022.98	338	361.49	629	485.74
Epo		NM_007942.2		Endogenous	mRNA	100	100	28	28	11	10.46	22	21.61	66	65.35	98	108.05	7	47.42	13	13.32	14	13.5	9	8.07	11	10.96	15	14.78	16	21.62	15	18.5	10	12.54	7	10.83	8	11.77	11	15.38	26	35	20	13.98	16	17.11	19	14.67
Epor		NM_010149.3		Endogenous	mRNA	100	100	27	27	13	12.36	26	25.54	68	67.33	116	127.89	17	115.16	17	17.42	15	14.46	17	15.25	23	22.92	16	15.77	26	35.13	13	16.04	8	10.03	15	23.22	4	5.88	12	16.78	8	10.77	43	30.05	36	38.5	39	30.12
Erbb2		NM_001003817.1		Endogenous	mRNA	100	100	1418	1418.09	1473	1400.82	1096	1076.61	1555	1539.65	2008	2213.89	315	2133.83	1316	1348.7	1887	1819.59	1546	1386.58	1469	1463.77	1330	1310.88	2057	2779.02	1055	1301.32	1149	1441.12	1047	1620.51	1221	1796.13	2854	3991.08	1163	1565.39	2641	1845.42	1702	1820.27	2318	1790.05
Erbb3		NM_010153.1		Endogenous	mRNA	100	100	1269	1269.08	1243	1182.09	1247	1224.94	1594	1578.26	2176	2399.12	380	2574.14	1328	1361	2010	1938.2	1631	1462.82	1561	1555.44	1345	1325.66	2597	3508.56	911	1123.7	1190	1492.54	1129	1747.42	1313	1931.46	3164	4424.59	1336	1798.24	2818	1969.11	2600	2780.67	3174	2451.08
Ercc2		NM_007949.4		Endogenous	mRNA	100	100	802	802.05	867	824.52	724	711.19	713	705.96	589	649.39	94	636.76	736	754.29	801	772.39	920	825.13	866	862.91	800	788.5	388	524.19	595	733.92	557	698.61	339	524.69	351	516.33	446	623.69	538	724.14	860	600.93	384	410.68	727	561.42
Ercc3		NM_133658.1		Endogenous	mRNA	100	100	883	883.05	854	812.15	813	798.61	789	781.21	595	656.01	103	697.73	668	684.6	774	746.35	908	814.37	681	678.57	685	675.15	494	667.4	598	737.62	554	694.85	474	733.64	529	778.18	593	829.26	585	787.4	868	606.52	549	587.15	849	655.63
Ercc4		NM_015769.1		Endogenous	mRNA	100	100	502	502.03	634	602.93	445	437.13	459	454.47	562	619.62	77	521.6	415	425.31	502	484.07	553	495.98	455	453.38	417	411	369	498.52	349	430.48	286	358.71	259	400.87	359	528.1	381	532.8	286	384.95	596	416.46	277	296.25	513	396.16
Ercc6		NM_001081221.1		Endogenous	mRNA	100	100	471	471.03	469	446.02	383	376.22	331	327.73	262	288.86	41	277.74	319	326.93	337	324.96	410	367.72	414	412.52	348	343	236	318.84	299	368.81	290	363.73	176	272.41	268	394.24	250	349.6	210	282.66	473	330.51	242	258.82	373	288.04
Ets2		NM_011809.2		Endogenous	mRNA	100	100	11086	11086.7	10990	10451.5	8067	7924.26	8319	8236.86	3060	3373.76	465	3149.94	8091	8292.04	7076	6823.24	8272	7419.03	7971	7942.6	6957	6856.97	3071	4148.93	7950	9806.16	4289	5379.43	2291	3545.92	3116	4583.73	2586	3616.3	5761	7754.25	11071	7735.97	4232	4526.07	9847	7604.22
Etv1		NM_007960.4		Endogenous	mRNA	100	100	52	52	32	30.43	39	38.31	68	67.33	229	252.48	28	189.67	26	26.65	41	39.54	31	27.8	36	35.87	35	34.5	48	64.85	29	35.77	25	31.36	94	145.49	76	111.8	68	95.09	33	44.42	146	102.02	91	97.32	65	50.2
Etv4		NM_008815.2		Endogenous	mRNA	100	100	403	403.02	342	325.24	417	409.62	385	381.2	262	288.86	52	352.25	350	358.7	317	305.68	361	323.78	365	363.7	317	312.44	179	241.83	299	368.81	386	484.14	154	238.36	208	305.97	114	159.42	226	304.19	262	183.08	204	218.18	263	203.1
Eya1		NM_001252192.1		Endogenous	mRNA	100	100	83	83.01	39	37.09	54	53.04	85	84.16	126	138.92	25	169.35	32	32.8	37	35.68	18	16.14	22	21.92	32	31.54	30	40.53	18	22.2	20	25.08	30	46.43	48	70.61	20	27.97	35	47.11	35	24.46	28	29.95	34	26.26
Ezh2		NM_007971.2		Endogenous	mRNA	100	100	1312	1312.08	1303	1239.15	1105	1085.45	1258	1245.58	628	692.39	90	609.67	1208	1238.02	984	948.85	1229	1102.27	1031	1027.33	1028	1013.22	473	639.03	993	1224.84	673	844.1	482	746.02	442	650.2	313	437.7	832	1119.86	1331	930.05	502	536.88	1259	972.25
Faap24		NM_178643.5		Endogenous	mRNA	100	100	80	80	56	53.26	80	78.58	91	90.1	80	88.2	23	155.8	96	98.39	85	81.96	113	101.35	83	82.7	85	83.78	62	83.76	63	77.71	72	90.31	52	80.48	65	95.62	53	74.12	60	80.76	116	81.06	59	63.1	95	73.36
Fanca		NM_016925.2		Endogenous	mRNA	100	100	181	181.01	158	150.26	181	177.8	156	154.46	181	199.56	20	135.48	278	284.91	212	204.43	249	223.32	221	220.21	264	260.2	69	93.22	146	180.09	91	114.14	102	157.87	85	125.04	96	134.25	108	145.37	154	107.61	125	133.69	181	139.77
Fancb		NM_001146081.1		Endogenous	mRNA	100	100	73	73	65	61.81	63	61.89	84	83.17	133	146.64	44	298.06	80	81.99	81	78.11	102	91.48	69	68.75	81	79.84	56	75.66	39	48.11	51	63.97	56	86.67	47	69.14	42	58.73	61	82.11	117	81.75	57	60.96	110	84.95
Fancc		NM_007985.2		Endogenous	mRNA	100	100	275	275.02	273	259.62	171	167.97	282	279.22	237	261.3	39	264.19	244	250.06	298	287.36	284	254.72	240	239.14	277	273.02	218	294.52	184	226.96	227	284.71	148	229.07	239	351.58	225	314.64	199	267.85	316	220.81	198	211.76	277	213.91
Fance		NM_001163819.1		Endogenous	mRNA	100	100	210	210.01	193	183.54	173	169.94	199	197.04	240	264.61	51	345.48	156	159.88	182	175.5	142	127.36	162	161.42	148	145.87	110	148.61	107	131.98	115	144.24	84	130.01	128	188.29	118	165.01	106	142.68	286	199.85	131	140.1	164	126.65
Fancf		NM_001115087.1		Endogenous	mRNA	100	100	321	321.02	351	333.8	289	283.89	336	332.68	365	402.43	48	325.15	322	330	268	258.43	343	307.63	270	269.04	264	260.2	193	260.74	261	321.94	208	260.88	201	311.1	225	330.98	155	216.75	210	282.66	334	233.39	144	154.01	326	251.75
Fancg		NM_053081.1		Endogenous	mRNA	100	100	189	189.01	201	191.15	198	194.5	269	266.34	400	441.01	65	440.31	221	226.49	214	206.36	218	195.52	159	158.43	192	189.24	203	274.25	138	170.22	121	151.76	158	244.55	108	158.87	142	198.58	114	153.44	292	204.04	209	223.52	242	186.88
Fancl		NM_025923.3		Endogenous	mRNA	100	100	430	430.03	443	421.29	375	368.36	420	415.85	333	367.14	72	487.73	377	386.37	462	445.5	432	387.45	349	347.76	370	364.68	279	376.93	323	398.41	341	427.7	255	394.68	328	482.5	308	430.71	344	463.02	595	415.76	293	313.36	490	378.4
Fas		NM_007987.2		Endogenous	mRNA	100	100	140	140.01	169	160.72	196	192.53	149	147.53	355	391.4	62	419.99	99	101.46	191	184.18	123	110.32	204	203.27	159	156.71	244	329.65	105	129.52	127	159.29	155	239.9	155	228.01	271	378.97	128	172.29	221	154.43	263	281.28	384	296.54
Fasl		NM_010177.3		Endogenous	mRNA	97.56	100	21	21	13	12.36	14	13.75	31	30.69	51	56.23	11	74.51	8	8.2	9	8.68	18	16.14	19	18.93	14	13.8	25	33.78	17	20.97	1	1.25	32	49.53	11	16.18	12	16.78	9	12.11	15	10.48	13	13.9	24	18.53
Fbxw11		NM_134015.2		Endogenous	mRNA	100	100	1647	1647.1	1953	1857.3	1996	1960.68	1610	1594.1	1418	1563.39	258	1747.71	1656	1697.15	1723	1661.45	1905	1708.57	1664	1658.07	1620	1596.71	1254	1694.16	1536	1894.62	1115	1398.48	925	1431.68	1121	1649.03	1340	1873.88	1258	1693.26	2362	1650.47	1208	1291.94	2060	1590.81
Fbxw7		NM_080428.2		Endogenous	mRNA	100	100	344	344.02	351	333.8	310	304.51	313	309.91	363	400.22	63	426.77	264	270.56	271	261.32	376	337.23	298	296.94	312	307.51	264	356.67	229	282.47	267	334.88	218	337.41	241	354.52	258	360.79	208	279.97	420	293.48	246	263.09	316	244.03
Fen1		NM_001271614.1		Endogenous	mRNA	100	100	485	485.03	505	480.25	547	537.32	677	670.32	542	597.57	112	758.69	674	690.75	545	525.53	796	713.92	652	649.68	700	689.94	292	394.49	430	530.4	490	614.58	435	673.28	432	635.49	302	422.32	419	563.97	797	556.91	381	407.47	665	513.54
Fgf1		NM_010197.3		Endogenous	mRNA	100	100	131	131.01	113	107.46	115	112.97	154	152.48	253	278.94	39	264.19	48	49.19	111	107.03	167	149.78	136	135.52	112	110.39	104	140.5	80	98.68	92	115.39	99	153.23	102	150.05	99	138.44	86	115.76	161	112.5	202	216.04	164	126.65
Fgf10		NM_008002.4		Endogenous	mRNA	100	100	78	78	90	85.59	42	41.26	128	126.74	539	594.27	68	460.64	76	77.89	62	59.79	86	77.13	72	71.74	179	176.43	267	360.72	41	50.57	178	223.25	356	551	105	154.46	109	152.43	65	87.49	305	213.12	276	295.18	171	132.05
Fgf11		NM_010198.1		Endogenous	mRNA	100	100	66	66	54	51.35	71	69.74	98	97.03	201	221.61	35	237.09	24	24.6	27	26.04	23	20.63	58	57.79	58	57.17	79	106.73	23	28.37	20	25.08	39	60.36	13	19.12	17	23.77	26	35	87	60.79	38	40.64	75	57.92
Fgf12		NM_001276419.1		Endogenous	mRNA	100	100	22	22	11	10.46	23	22.59	97	96.04	297	327.45	36	243.87	2	2.05	20	19.29	6	5.38	20	19.93	14	13.8	90	121.59	4	4.93	7	8.78	53	82.03	23	33.83	30	41.95	13	17.5	34	23.76	28	29.95	37	28.57
Fgf13		NM_010200.2		Endogenous	mRNA	100	100	23	23	11	10.46	47	46.17	28	27.72	82	90.41	12	81.29	16	16.4	32	30.86	11	9.87	22	21.92	25	24.64	9	12.16	13	16.04	12	15.05	26	40.24	19	27.95	16	22.37	37	49.8	68	47.52	49	52.4	31	23.94
Fgf14		NM_207667.3		Endogenous	mRNA	100	100	12	12	37	35.19	10	9.82	7	6.93	13	14.33	10	67.74	14	14.35	13	12.54	9	8.07	19	18.93	17	16.76	10	13.51	8	9.87	14	17.56	11	17.03	8	11.77	10	13.98	12	16.15	21	14.67	20	21.39	18	13.9
Fgf15		NM_008003.2		Endogenous	mRNA	100	100	10	10	17	16.17	14	13.75	44	43.57	56	61.74	10	67.74	10	10.25	12	11.57	16	14.35	17	16.94	13	12.81	14	18.91	10	12.33	3	3.76	4	6.19	12	17.65	10	13.98	5	6.73	14	9.78	9	9.63	18	13.9
Fgf16		NM_030614.2		Endogenous	mRNA	95.12	100	8	8	8	7.61	10	9.82	42	41.59	64	70.56	13	88.06	7	7.17	9	8.68	4	3.59	8	7.97	9	8.87	11	14.86	3	3.7	4	5.02	1	1.55	1	1.47	6	8.39	2	2.69	12	8.39	5	5.35	22	16.99
Fgf17		NM_008004.4		Endogenous	mRNA	100	100	17	17	10	9.51	10	9.82	7	6.93	15	16.54	2	13.55	8	8.2	3	2.89	7	6.28	5	4.98	6	5.91	5	6.76	10	12.33	2	2.51	4	6.19	10	14.71	12	16.78	6	8.08	11	7.69	8	8.56	6	4.63
Fgf18		NM_008005.1		Endogenous	mRNA	100	100	28	28	26	24.73	36	35.36	72	71.29	124	136.71	18	121.93	10	10.25	20	19.29	18	16.14	29	28.9	24	23.65	21	28.37	15	18.5	15	18.81	17	26.31	12	17.65	24	33.56	16	21.54	64	44.72	21	22.46	37	28.57
Fgf2		NM_008006.2		Endogenous	mRNA	100	100	70	70	51	48.5	81	79.57	61	60.4	102	112.46	22	149.03	65	66.62	82	79.07	65	58.3	86	85.69	114	112.36	46	62.15	38	46.87	70	87.8	66	102.15	63	92.67	47	65.73	50	67.3	246	171.89	172	183.95	93	71.82
Fgf20		NM_030610.1		Endogenous	mRNA	97.56	100	127	127.01	61	58.01	100	98.23	131	129.71	207	228.22	32	216.77	21	21.52	16	15.43	13	11.66	34	33.88	56	55.19	52	70.25	64	78.94	6	7.53	5	7.74	10	14.71	1	1.4	16	21.54	80	55.9	22	23.53	87	67.18
Fgf21		NM_020013.4		Endogenous	mRNA	95.12	97.56	11	11	6	5.71	17	16.7	46	45.55	82	90.41	9	60.97	5	5.12	4	3.86	4	3.59	7	6.98	1	1	7	9.46	2	2.47	3	3.76	1	1.55	2	2.94	2	2.8	4	5.38	3	2.1	5	5.35	7	5.41
Fgf22		NM_023304.1		Endogenous	mRNA	97.56	97.56	10	10	17	16.17	19	18.66	37	36.63	56	61.74	19	128.71	11	11.27	10	9.64	6	5.38	9	8.97	16	15.77	14	18.91	5	6.17	4	5.02	5	7.74	6	8.83	5	6.99	3	4.04	11	7.69	15	16.04	14	10.81
Fgf23		NM_022657.3		Endogenous	mRNA	100	100	35	35	92	87.49	28	27.5	85	84.16	159	175.3	23	155.8	12	12.3	20	19.29	14	12.56	11	10.96	48	47.31	20	27.02	17	20.97	131	164.31	17	26.31	43	63.25	7	9.79	19	25.57	138	96.43	17	18.18	28	21.62
Fgf3		NM_008007.2		Endogenous	mRNA	97.56	100	144	144.01	109	103.66	93	91.35	102	100.99	81	89.31	13	88.06	13	13.32	40	38.57	36	32.29	27	26.9	26	25.63	6	8.11	52	64.14	1	1.25	3	4.64	16	23.54	3	4.2	55	74.03	71	49.61	36	38.5	62	47.88
Fgf4		NM_010202.5		Endogenous	mRNA	100	100	47	47	15	14.26	36	35.36	123	121.79	197	217.2	24	162.58	11	11.27	8	7.71	12	10.76	15	14.95	14	13.8	22	29.72	8	9.87	4	5.02	10	15.48	5	7.36	11	15.38	9	12.11	11	7.69	12	12.83	19	14.67
Fgf5		NM_001277268.1		Endogenous	mRNA	100	100	33	33	14	13.31	24	23.58	95	94.06	169	186.33	21	142.26	21	21.52	7	6.75	9	8.07	21	20.93	20	19.71	14	18.91	9	11.1	9	11.29	8	12.38	9	13.24	7	9.79	15	20.19	17	11.88	5	5.35	26	20.08
Fgf6		NM_010204.1		Endogenous	mRNA	100	100	23	23	15	14.26	18	17.68	91	90.1	152	167.59	22	149.03	8	8.2	10	9.64	7	6.28	15	14.95	6	5.91	24	32.42	8	9.87	6	7.53	11	17.03	6	8.83	9	12.59	3	4.04	10	6.99	9	9.63	15	11.58
Fgf7		NM_008008.4		Endogenous	mRNA	100	100	341	341.02	602	572.5	888	872.29	587	581.2	555	611.91	85	575.79	626	641.55	635	612.32	332	297.77	754	751.31	560	551.95	286	386.39	835	1029.96	824	1033.49	377	583.51	436	641.37	282	394.35	567	763.18	520	363.36	464	496.24	545	420.87
Fgf8		NM_001166361.1		Endogenous	mRNA	100	100	9	9	19	18.07	19	18.66	18	17.82	14	15.44	8	54.19	16	16.4	21	20.25	17	15.25	12	11.96	20	19.71	7	9.46	13	16.04	11	13.8	9	13.93	8	11.77	15	20.98	12	16.15	21	14.67	15	16.04	17	13.13
Fgf9		NM_013518.3		Endogenous	mRNA	100	100	70	70	56	53.26	40	39.29	74	73.27	166	183.02	22	149.03	35	35.87	41	39.54	36	32.29	64	63.77	65	64.07	74	99.97	40	49.34	27	33.86	39	60.36	18	26.48	74	103.48	35	47.11	70	48.91	105	112.3	70	54.06
Fgfr1		NM_001079908.2		Endogenous	mRNA	100	100	353	353.02	457	434.61	434	426.32	377	373.28	592	652.7	85	575.79	377	386.37	602	580.5	267	239.47	426	424.48	507	499.71	324	437.73	351	432.95	479	600.78	408	631.49	435	639.9	416	581.74	392	527.63	1103	770.73	897	959.33	383	295.77
Fgfr2		NM_010207.2		Endogenous	mRNA	100	100	820	820.05	594	564.89	381	374.26	539	533.68	426	469.68	63	426.77	529	542.14	814	784.92	436	391.04	472	470.32	513	505.62	373	503.92	463	571.1	456	571.93	290	448.85	489	719.33	347	485.25	488	656.84	1242	867.86	755	807.46	748	577.63
Fgfr3		NM_008010.3		Endogenous	mRNA	100	100	123	123.01	102	97	67	65.81	144	142.58	261	287.76	57	386.12	88	90.19	230	221.78	180	161.44	170	169.39	131	129.12	120	162.12	62	76.48	125	156.78	104	160.97	198	291.26	257	359.39	117	157.48	532	371.74	349	373.25	297	229.35
Fgfr4		NM_008011.2		Endogenous	mRNA	100	100	363	363.02	318	302.42	278	273.08	248	245.55	245	270.12	46	311.61	259	265.44	397	382.82	440	394.63	278	277.01	228	224.72	190	256.69	203	250.4	343	430.2	129	199.66	139	204.47	124	173.4	261	351.3	491	343.09	416	444.91	411	317.39
Figf		NM_010216.1		Endogenous	mRNA	100	100	65	65	58	55.16	78	76.62	73	72.28	155	170.89	37	250.64	39	39.97	84	81	55	49.33	55	54.8	59	58.15	52	70.25	42	51.81	81	101.59	54	83.58	73	107.39	68	95.09	58	78.07	376	262.73	136	145.45	72	55.6
Flna		NM_010227.2		Endogenous	mRNA	100	100	1430	1430.09	1634	1553.93	1236	1214.13	1370	1356.47	2958	3261.3	445	3014.46	1177	1206.25	1857	1790.67	800	717.51	1974	1966.97	2140	2109.23	1090	1472.59	1302	1605.99	1407	1764.71	2275	3521.16	1763	2593.43	1721	2406.67	1553	2090.32	6735	4706.15	6883	7361.28	2292	1769.97
Flnc		NM_001081185.1		Endogenous	mRNA	100	100	210	210.01	301	286.25	236	231.82	198	196.05	1290	1422.27	142	961.92	182	186.52	452	435.85	156	139.91	322	320.85	424	417.9	324	437.73	165	203.52	300	376.27	553	855.91	510	750.23	726	1015.25	524	705.3	1391	971.97	2932	3135.74	531	410.06
Flt1		NM_010228.3		Endogenous	mRNA	100	100	230	230.01	273	259.62	407	399.8	304	301	353	389.19	52	352.25	314	321.8	229	220.82	209	187.45	222	221.21	254	250.35	175	236.43	227	280	255	319.83	136	210.5	144	211.83	100	139.84	142	191.13	441	308.15	295	315.5	285	220.09
Flt3		NM_010229.2		Endogenous	mRNA	100	100	27	27	25	23.77	39	38.31	62	61.39	105	115.77	30	203.22	14	14.35	32	30.86	27	24.22	23	22.92	21	20.7	34	45.93	14	17.27	23	28.85	28	43.34	18	26.48	29	40.55	26	35	23	16.07	16	17.11	32	24.71
Fn1		NM_010233.1		Endogenous	mRNA	100	100	10430	10430.6	10084	9589.88	8572	8420.32	10297	10195.3	4727	5211.68	598	4050.89	9420	9654.06	8099	7809.7	7729	6932.02	7958	7929.64	10398	10248.5	3379	4565.04	8283	10216.9	10803	13549.5	3223	4988.44	3903	5741.44	6263	8758.28	5922	7970.96	20550	14359.5	29444	31490	8724	6737
Fos		NM_010234.2		Endogenous	mRNA	100	100	1302	1302.08	1270	1207.77	1791	1759.31	1427	1412.91	2659	2931.64	474	3210.9	1652	1693.05	3804	3668.12	1383	1240.39	2752	2742.19	2760	2720.32	5275	7126.55	1512	1865.02	1884	2362.99	2123	3285.9	962	1415.13	7372	10309.1	1436	1932.84	2290	1600.16	2220	2374.26	5044	3895.16
Fosl1		NM_010235.2		Endogenous	mRNA	100	100	72	72	77	73.23	208	204.32	159	157.43	131	144.43	25	169.35	146	149.63	77	74.25	100	89.69	153	152.45	108	106.45	47	63.5	178	219.56	205	257.12	48	74.29	55	80.91	12	16.78	116	156.13	104	72.67	31	33.15	149	115.06
Foxl2		NM_012020.2		Endogenous	mRNA	100	100	80	80	20	19.02	60	58.94	98	97.03	188	207.28	21	142.26	5	5.12	11	10.61	8	7.18	22	21.92	10	9.86	39	52.69	6	7.4	6	7.53	6	9.29	5	7.36	11	15.38	5	6.73	21	14.67	11	11.76	29	22.39
Foxo4		NM_018789.2		Endogenous	mRNA	100	100	411	411.03	450	427.95	353	346.75	444	439.62	574	632.85	74	501.28	375	384.32	429	413.68	414	371.31	431	429.46	449	442.54	522	705.22	253	312.07	270	338.64	315	487.55	229	336.87	422	590.13	250	336.5	680	475.16	434	464.16	641	495
Fst		NM_008046.1		Endogenous	mRNA	100	100	162	162.01	181	172.13	191	187.62	73	72.28	12	13.23	3	20.32	60	61.49	112	108	59	52.92	127	126.55	137	135.03	47	63.5	237	292.33	86	107.86	36	55.72	104	152.99	12	16.78	93	125.18	232	162.11	101	108.02	207	159.85
Fubp1		NM_057172.2		Endogenous	mRNA	100	100	1620	1620.1	1629	1549.18	1355	1331.02	1212	1200.03	781	861.08	168	1138.04	1412	1447.08	1168	1126.28	1399	1254.74	1425	1419.92	1521	1499.13	815	1101.07	1110	1369.16	1065	1335.76	609	942.59	658	967.94	572	799.89	812	1092.94	1428	997.83	488	521.91	1169	902.75
Fut8		NM_016893.4		Endogenous	mRNA	100	100	1347	1347.08	1471	1398.92	1433	1407.64	1651	1634.7	1973	2175.3	297	2011.9	1624	1664.35	1484	1430.99	2120	1901.4	1450	1444.83	1589	1566.15	1817	2454.78	991	1222.38	1384	1735.87	1243	1923.87	1049	1543.11	1617	2261.24	1033	1390.41	1347	941.23	1855	1983.9	2773	2141.41
Fzd10		NM_175284.3		Endogenous	mRNA	100	100	292	292.02	308	292.91	117	114.93	212	209.91	155	170.89	15	101.61	49	50.22	127	122.46	51	45.74	81	80.71	53	52.24	28	37.83	231	284.93	22	27.59	15	23.22	88	129.45	8	11.19	97	130.56	499	348.68	125	133.69	161	124.33
Fzd2		NM_020510.2		Endogenous	mRNA	100	100	145	145.01	101	96.05	92	90.37	292	289.12	480	529.22	72	487.73	98	100.44	124	119.57	97	87	103	102.63	131	129.12	125	168.88	72	88.81	106	132.95	152	235.26	86	126.51	119	166.41	95	127.87	405	283	270	288.76	160	123.56
Fzd3		NM_021458.1		Endogenous	mRNA	100	100	241	241.01	150	142.65	108	106.09	222	219.81	423	466.37	44	298.06	80	81.99	147	141.75	65	58.3	210	209.25	85	83.78	103	139.15	203	250.4	74	92.81	138	213.59	55	80.91	19	26.57	62	83.45	202	141.15	92	98.39	117	90.35
Fzd7		NM_008057.3		Endogenous	mRNA	100	100	319	319.02	262	249.16	213	209.23	272	269.31	371	409.04	50	338.7	227	232.64	386	372.21	277	248.44	254	253.09	233	229.65	159	214.81	222	273.83	266	333.63	151	233.71	284	417.77	250	349.6	302	406.49	545	380.82	155	165.77	304	234.76
Fzd8		NM_008058.1		Endogenous	mRNA	100	100	57	57	49	46.6	51	50.1	82	81.19	146	160.97	27	182.9	36	36.89	39	37.61	49	43.95	36	35.87	50	49.28	65	87.82	23	28.37	25	31.36	54	83.58	20	29.42	50	69.92	27	36.34	111	77.56	85	90.91	75	57.92
Fzd9		NM_010246.1		Endogenous	mRNA	100	100	54	54	37	35.19	85	83.5	80	79.21	106	116.87	31	210	26	26.65	30	28.93	45	40.36	36	35.87	40	39.42	26	35.13	38	46.87	18	22.58	29	44.89	18	26.48	10	13.98	15	20.19	55	38.43	80	85.56	60	46.33
Gadd45a		NM_007836.1		Endogenous	mRNA	100	100	553	553.03	640	608.64	691	678.77	774	766.36	761	839.03	178	1205.78	665	681.52	433	417.53	765	686.12	553	551.03	588	579.55	857	1157.81	490	604.4	528	662.24	409	633.03	389	572.23	695	971.9	514	691.84	850	593.95	501	535.81	654	505.04
Gadd45b		NM_008655.1		Endogenous	mRNA	100	100	770	770.05	1054	1002.35	947	930.24	820	811.9	769	847.85	166	1124.49	849	870.1	715	689.46	732	656.52	709	706.47	726	715.56	460	621.46	780	962.11	719	901.8	343	530.88	740	1088.56	607	848.84	547	736.26	1029	719.02	561	599.98	1092	843.28
Gadd45g		NM_011817.1		Endogenous	mRNA	100	100	496	496.03	463	440.31	298	292.73	269	266.34	279	307.61	60	406.44	249	255.19	240	231.43	218	195.52	277	276.01	200	197.12	155	209.41	302	372.51	132	165.56	143	221.33	162	238.31	131	183.19	213	286.7	605	422.75	665	711.21	500	386.12
Gas1		NM_008086.1		Endogenous	mRNA	100	100	700	700.04	595	565.84	770	756.38	266	263.37	677	746.42	88	596.12	138	141.43	496	478.28	208	186.55	381	379.64	273	269.07	74	99.97	371	457.62	207	259.63	344	532.43	368	541.34	394	550.98	428	576.08	1279	893.71	454	485.55	282	217.77
Gata1		NM_008089.1		Endogenous	mRNA	100	100	42	42	29	27.58	38	37.33	68	67.33	98	108.05	28	189.67	12	12.3	17	16.39	17	15.25	35	34.88	31	30.55	37	49.99	6	7.4	15	18.81	12	18.57	10	14.71	15	20.98	8	10.77	24	16.77	24	25.67	41	31.66
Gata2		NM_008090.4		Endogenous	mRNA	100	100	119	119.01	162	154.06	81	79.57	202	200.01	203	223.81	26	176.13	71	72.76	115	110.89	60	53.81	109	108.61	84	82.79	65	87.82	90	111.01	93	116.64	70	108.34	103	151.52	74	103.48	94	126.52	202	141.15	89	95.18	98	75.68
Gata3		NM_008091.3		Endogenous	mRNA	100	100	100	100.01	97	92.25	125	122.79	159	157.43	277	305.4	50	338.7	47	48.17	155	149.46	90	80.72	137	136.51	82	80.82	147	198.6	70	86.34	41	51.42	137	212.04	106	155.93	62	86.7	46	61.92	366	255.75	60	64.17	224	172.98
Gdf6		NM_013526.1		Endogenous	mRNA	100	100	38	38	20	19.02	40	39.29	114	112.87	235	259.1	31	210	35	35.87	13	12.54	28	25.11	20	19.93	46	45.34	36	48.64	19	23.44	18	22.58	6	9.29	7	10.3	12	16.78	18	24.23	29	20.26	28	29.95	20	15.44
Ghr		NM_001048147.1		Endogenous	mRNA	100	100	435	435.03	467	444.12	301	295.67	345	341.59	368	405.73	68	460.64	328	336.15	450	433.93	382	342.61	305	303.91	273	269.07	221	298.57	264	325.64	294	368.75	231	357.53	253	372.17	242	338.42	207	278.62	580	405.28	421	450.25	421	325.11
Gli1		NM_010296.2		Endogenous	mRNA	100	100	41	41	35	33.28	34	33.4	62	61.39	130	143.33	24	162.58	21	21.52	59	56.89	22	19.73	32	31.89	32	31.54	58	78.36	22	27.14	28	35.12	33	51.08	17	25.01	38	53.14	21	28.27	50	34.94	60	64.17	50	38.61
Gli3		NM_008130.2		Endogenous	mRNA	100	100	68	68	76	72.28	58	56.97	149	147.53	251	276.74	24	162.58	39	39.97	60	57.86	30	26.91	55	54.8	55	54.21	66	89.17	46	56.74	67	84.03	60	92.87	91	133.86	59	82.51	44	59.22	187	130.67	75	80.21	66	50.97
Gna11		NM_010301.3		Endogenous	mRNA	100	100	2158	2158.13	2231	2121.68	2133	2095.26	2129	2107.98	3898	4297.68	521	3529.28	1596	1635.66	2534	2443.48	2586	2319.34	2994	2983.33	2598	2560.65	3535	4775.8	1345	1659.03	1825	2288.99	2786	4312.07	1536	2259.5	3641	5091.63	1544	2078.21	2644	1847.52	3435	3673.69	3284	2536.03
Gnaq		NM_008139.5		Endogenous	mRNA	100	100	1468	1468.09	1452	1380.85	1208	1186.63	1257	1244.59	1114	1228.22	190	1287.07	906	928.51	1227	1183.17	1137	1019.76	1111	1107.04	1036	1021.1	1025	1384.78	1076	1327.22	705	884.24	825	1276.9	878	1291.57	1033	1444.56	931	1253.12	1770	1236.8	856	915.48	1533	1183.84
Gnas		NM_010309.3		Endogenous	mRNA	100	100	5968	5968.37	5988	5694.59	4694	4610.94	5097	5046.67	5020	5534.72	867	5873.11	4497	4608.74	5390	5197.46	5352	4800.13	5945	5923.82	5504	5424.86	4890	6606.41	4225	5211.45	4241	5319.23	3927	6078.06	3509	5161.85	4627	6470.47	3359	4521.18	8425	5887.05	7905	8454.29	8926	6892.99
Gng12		NM_001177559.1		Endogenous	mRNA	100	100	1235	1235.08	1335	1269.58	1289	1266.19	1378	1364.39	1658	1828	305	2066.09	1189	1218.54	1654	1594.92	1491	1337.26	1390	1385.05	1414	1393.67	1508	2037.31	870	1073.13	1281	1606.68	1089	1685.51	1266	1862.33	1957	2736.7	1186	1596.35	1734	1211.65	1743	1864.12	2088	1612.43
Gng2		NM_010315.4		Endogenous	mRNA	100	100	141	141.01	132	125.53	91	89.39	158	156.44	312	343.99	48	325.15	98	100.44	132	127.28	109	97.76	126	125.55	104	102.5	149	201.3	96	118.41	109	136.71	192	297.17	106	155.93	189	264.3	97	130.56	178	124.38	116	124.06	145	111.97
Gng4		NM_010317.2		Endogenous	mRNA	100	100	24	24	20	19.02	31	30.45	103	101.98	234	257.99	28	189.67	21	21.52	20	19.29	20	17.94	22	21.92	35	34.5	30	40.53	21	25.9	25	31.36	28	43.34	17	25.01	33	46.15	29	39.03	49	34.24	69	73.79	41	31.66
Gng7		NM_001038655.1		Endogenous	mRNA	100	100	35	35	24	22.82	32	31.43	63	62.38	146	160.97	22	149.03	6	6.15	13	12.54	11	9.87	22	21.92	18	17.74	31	41.88	9	11.1	13	16.31	14	21.67	11	16.18	12	16.78	10	13.46	42	29.35	27	28.88	31	23.94
Gngt1		NM_010314.2		Endogenous	mRNA	95.12	100	13	13	9	8.56	4	3.93	6	5.94	9	9.92	8	54.19	16	16.4	8	7.71	14	12.56	6	5.98	13	12.81	3	4.05	4	4.93	1	1.25	2	3.1	1	1.47	3	4.2	8	10.77	9	6.29	2	2.14	10	7.72
Gpc4		NM_008150.2		Endogenous	mRNA	100	100	2886	2886.18	2961	2815.91	2355	2313.33	2523	2498.09	2020	2227.12	345	2337.05	1984	2033.3	2659	2564.02	2754	2470.02	2003	1995.86	2159	2127.96	1968	2658.78	1899	2342.38	1526	1913.97	1383	2140.56	1466	2156.53	2481	3469.47	1832	2465.86	2852	1992.86	1952	2087.64	3095	2390.07
Grb2		NM_008163.3		Endogenous	mRNA	100	100	1246	1246.08	1366	1299.07	1318	1294.68	1240	1227.76	1490	1642.78	263	1781.58	1018	1043.29	1288	1241.99	1258	1128.28	1671	1665.05	1137	1120.65	1146	1548.25	1056	1302.55	994	1246.71	1013	1567.88	1101	1619.61	1354	1893.45	1050	1413.29	1945	1359.09	1563	1671.61	1874	1447.17
Gria3		NM_016886.3		Endogenous	mRNA	100	100	154	154.01	143	135.99	116	113.95	150	148.52	294	324.15	71	480.96	87	89.16	125	120.53	122	109.42	80	79.71	105	103.49	132	178.33	51	62.91	90	112.88	116	179.54	139	204.47	125	174.8	107	144.02	261	182.38	337	360.42	118	91.12
Grin1		NM_008169.2		Endogenous	mRNA	97.56	97.56	4	4	8	7.61	1	1	7	6.93	8	8.82	2	13.55	2	2.05	6	5.79	8	7.18	4	3.99	8	7.88	3	4.05	9	11.1	5	6.27	2	3.1	3	4.41	4	5.59	4	5.38	13	9.08	10	10.69	7	5.41
Grin2a		NM_008170.2		Endogenous	mRNA	100	100	48	48	28	26.63	54	53.04	134	132.68	234	257.99	45	304.83	14	14.35	12	11.57	9	8.07	30	29.89	25	24.64	43	58.09	10	12.33	11	13.8	7	10.83	9	13.24	5	6.99	6	8.08	28	19.57	28	29.95	41	31.66
Grin2b		NM_008171.3		Endogenous	mRNA	100	100	22	22	12	11.41	16	15.72	58	57.43	110	121.28	18	121.93	6	6.15	4	3.86	7	6.28	14	13.95	8	7.88	16	21.62	6	7.4	8	10.03	4	6.19	6	8.83	12	16.78	8	10.77	13	9.08	7	7.49	17	13.13
Gsk3b		NM_019827.3		Endogenous	mRNA	100	100	2492	2492.15	2739	2604.79	2186	2147.32	1641	1624.8	1846	2035.28	332	2248.99	1919	1966.68	2310	2227.49	2397	2149.83	2214	2206.11	2121	2090.5	1687	2279.14	1874	2311.54	1562	1959.12	1194	1848.03	1589	2337.47	1777	2484.98	1639	2206.08	3137	2192.01	1749	1870.53	2652	2047.97
Gtf2h3		NM_181410.3		Endogenous	mRNA	100	100	533	533.03	616	585.82	549	539.29	580	574.27	458	504.96	61	413.22	472	483.73	496	478.28	624	559.66	490	488.25	449	442.54	349	471.5	433	534.1	363	455.29	317	490.64	331	486.91	307	429.31	372	500.71	756	528.26	381	407.47	630	486.51
Gzmb		NM_013542.2		Endogenous	mRNA	100	100	43	43	57	54.21	81	79.57	131	129.71	251	276.74	27	182.9	41	42.02	38	36.64	17	15.25	95	94.66	52	51.25	57	77.01	24	29.6	14	17.56	93	143.94	34	50.02	47	65.73	22	29.61	45	31.44	57	60.96	142	109.66
H2afx		NM_010436.2		Endogenous	mRNA	100	100	1398	1398.09	1357	1290.51	1476	1449.88	1943	1923.82	1303	1436.6	243	1646.1	2239	2294.63	1943	1873.59	2330	2089.74	2031	2023.76	1982	1953.5	1107	1495.56	1258	1551.72	1421	1782.27	1258	1947.09	1197	1760.82	933	1304.72	1363	1834.59	3042	2125.63	1737	1857.7	2977	2298.95
H3f3a		NM_008210.4		Endogenous	mRNA	100	100	21784	21785.3	24344	23151.1	19265	18924.1	22233	22013.5	18715	20633.9	2810	19035.1	18058	18506.7	19280	18591.3	21697	19459.7	16267	16209	15332	15111.5	13096	17692.8	17624	21738.8	13398	16804.3	9251	14318.4	12711	18698.3	14011	19593.2	14625	19685.1	28219	19718.3	11726	12540.8	23962	18504.3
Hdac1		NM_008228.2		Endogenous	mRNA	100	100	2136	2136.13	2257	2146.41	1968	1933.18	1910	1891.14	2280	2513.78	269	1822.22	1528	1565.97	1715	1653.74	1996	1790.18	1952	1945.04	1718	1693.3	1707	2306.16	1510	1862.55	1090	1367.12	1283	1985.78	947	1393.07	956	1336.89	1193	1605.77	2614	1826.56	1657	1772.14	2537	1959.17
Hdac10		NM_199198.1		Endogenous	mRNA	100	100	88	88.01	121	115.07	105	103.14	120	118.82	192	211.69	39	264.19	98	100.44	136	131.14	107	95.97	101	100.64	108	106.45	89	120.24	74	91.28	82	102.85	85	131.56	88	129.45	98	137.04	74	99.6	183	127.87	125	133.69	155	119.7
Hdac11		NM_144919.2		Endogenous	mRNA	100	100	184	184.01	275	261.52	123	120.82	159	157.43	155	170.89	27	182.9	116	118.88	141	135.96	129	115.7	115	114.59	106	104.48	109	147.26	121	149.25	61	76.51	106	164.06	93	136.81	120	167.81	87	117.1	232	162.11	191	204.27	160	123.56
Hdac2		NM_008229.2		Endogenous	mRNA	100	100	1840	1840.11	2138	2033.24	1695	1665.01	1705	1688.17	701	772.88	127	860.31	1711	1753.51	1293	1246.81	1787	1602.73	1234	1229.6	1372	1352.27	629	849.78	1661	2048.81	1167	1463.7	619	958.06	891	1310.69	630	881	1152	1550.58	1659	1159.24	658	703.72	1544	1192.33
Hdac4		NM_207225.1		Endogenous	mRNA	100	100	402	402.02	456	433.66	374	367.38	388	384.17	497	547.96	86	582.57	286	293.11	414	399.21	416	373.1	452	450.39	393	387.35	370	499.87	322	397.18	306	383.8	331	512.31	394	579.59	329	460.08	327	440.14	628	438.82	405	433.14	516	398.47
Hdac5		NM_010412.3		Endogenous	mRNA	100	100	543	543.03	652	620.05	561	551.07	534	528.73	641	706.72	119	806.11	571	585.19	673	648.96	607	544.41	661	658.64	667	657.41	570	770.07	448	552.6	374	469.09	414	640.77	394	579.59	718	1004.06	388	522.24	1350	943.33	1063	1136.86	1087	839.42
Hdac6		NM_010413.3		Endogenous	mRNA	100	100	521	521.03	535	508.78	425	417.48	402	398.03	266	293.27	58	392.9	361	369.97	366	352.93	405	363.24	357	355.73	330	325.26	158	213.46	335	413.22	250	313.56	150	232.16	243	357.46	164	229.34	251	337.84	537	375.23	242	258.82	411	317.39
Hells		NM_008234.3		Endogenous	mRNA	100	100	764	764.05	697	662.85	690	677.79	889	880.22	560	617.42	88	596.12	1033	1058.67	734	707.78	1090	977.6	767	764.27	998	983.65	314	424.22	560	690.75	672	842.85	354	547.91	454	667.85	253	353.8	533	717.41	992	693.17	309	330.47	810	625.51
Hes1		NM_008235.2		Endogenous	mRNA	100	100	339	339.02	344	327.14	238	233.79	346	342.58	311	342.89	53	359.03	254	260.31	343	330.75	259	232.29	298	296.94	272	268.09	214	289.11	193	238.06	305	382.54	169	261.57	231	339.81	220	307.65	211	284	607	424.15	299	319.78	337	260.24
Hes5		NM_010419.4		Endogenous	mRNA	100	100	23	23	11	10.46	22	21.61	71	70.3	124	136.71	35	237.09	22	22.55	18	17.36	19	17.04	15	14.95	10	9.86	14	18.91	13	16.04	15	18.81	6	9.29	10	14.71	4	5.59	21	28.27	26	18.17	16	17.11	27	20.85
Hgf		NM_010427.5		Endogenous	mRNA	100	100	393	393.02	412	391.81	562	552.06	340	336.64	332	366.04	54	365.8	364	373.04	346	333.64	319	286.11	427	425.48	362	356.8	195	263.45	485	598.24	445	558.14	313	484.45	319	469.26	293	409.74	284	382.26	535	373.84	442	472.71	511	394.61
Hhex		NM_008245.2		Endogenous	mRNA	100	100	192	192.01	175	166.42	178	174.85	205	202.98	339	373.76	62	419.99	176	180.37	266	256.5	215	192.83	273	272.03	208	205.01	150	202.65	156	192.42	159	199.42	161	249.19	221	325.1	291	406.94	156	209.97	277	193.56	121	129.41	239	184.56
Hhip		NM_020259.4		Endogenous	mRNA	100	100	107	107.01	163	155.01	49	48.13	114	112.87	204	224.92	39	264.19	15	15.37	72	69.43	44	39.46	66	65.76	51	50.27	180	243.18	18	22.2	46	57.7	74	114.53	87	127.98	286	399.95	61	82.11	35	24.46	113	120.85	97	74.91
Hist1h3b		NM_178203.1		Endogenous	mRNA	100	100	44622	44624.8	36706	34907.4	46926	46095.7	61941	61329.4	50250	55402.4	8984	60858.1	73872	75707.5	65743	63394.6	78877	70743.6	59705	59492.2	69666	68664.3	38412	51894.8	34314	42325.6	51096	64086.6	48459	75003	36517	53717.7	27127	37934.8	45759	61591.2	88938	62146.3	64184	68643.9	89095	68802.5
Hist2h3b		NM_178215.1		Endogenous	mRNA	100	100	81806	81811.1	70669	67206.2	94157	92491	119372	118193	94351	104025	15232	103182	135313	138675	116219	112068	168749	151348	94070	93734.8	113655	112021	69943	94493.3	71736	88484.9	95347	119588	90975	140808	74271	109255	56738	79343.3	98142	132098	149680	104590	77001	82351.6	120114	92756.5
Hist2h3c2		NM_054045.3		Endogenous	mRNA	100	100	357	357.02	287	272.94	247	242.63	357	353.48	332	366.04	48	325.15	215	220.34	199	191.89	224	200.9	236	235.16	277	273.02	197	266.15	224	276.3	151	189.39	111	171.8	118	173.58	94	131.45	118	158.83	713	498.22	412	440.63	685	528.98
Hmga1		NM_001025427.2		Endogenous	mRNA	100	100	1441	1441.09	1369	1301.92	1397	1372.28	1482	1467.37	1216	1340.68	187	1266.75	1590	1629.51	1514	1459.92	1533	1374.92	1560	1554.44	1524	1502.09	776	1048.38	1171	1444.4	1099	1378.41	885	1369.77	987	1451.91	672	939.74	1053	1417.33	2409	1683.31	1028	1099.43	1703	1315.12
Hmga2		NM_010441.2		Endogenous	mRNA	100	100	815	815.05	446	424.15	320	314.34	624	617.84	564	621.83	80	541.92	46	47.14	420	405	129	115.7	163	162.42	175	172.48	160	216.16	430	530.4	108	135.46	101	156.32	167	245.66	32	44.75	380	511.48	480	335.4	82	87.7	306	236.3
Hnf1a		NM_009327.1		Endogenous	mRNA	100	100	142	142.01	152	144.55	140	137.52	197	195.05	274	302.09	37	250.64	167	171.15	170	163.93	176	157.85	189	188.33	192	189.24	199	268.85	100	123.35	98	122.92	125	193.47	78	114.74	186	260.11	106	142.68	152	106.21	176	188.23	237	183.02
Hoxa10		NM_008263.3		Endogenous	mRNA	100	100	1145	1145.07	1055	1003.3	983	965.61	1014	1003.99	1494	1647.19	170	1151.59	1018	1043.29	944	910.28	1321	1184.79	819	816.08	1067	1051.66	1174	1586.08	751	926.34	645	808.98	1078	1668.49	546	803.18	765	1069.79	696	936.81	1158	809.16	910	973.23	1109	856.41
Hoxa11		NM_010450.2		Endogenous	mRNA	100	100	294	294.02	257	244.41	234	229.86	282	279.22	807	889.75	77	521.6	203	208.04	273	263.25	313	280.73	278	277.01	264	260.2	313	422.86	205	252.86	198	248.34	582	900.8	246	361.87	212	296.46	162	218.05	525	366.85	688	735.81	342	264.11
Hoxa9		NM_010456.2		Endogenous	mRNA	100	100	206	206.01	179	170.23	154	151.28	224	221.79	637	702.31	66	447.09	178	182.42	130	125.36	183	164.13	145	144.48	141	138.97	598	807.9	114	140.62	84	105.36	391	605.18	86	126.51	113	158.02	98	131.91	141	98.53	169	180.74	166	128.19
Hpgd		NM_008278.2		Endogenous	mRNA	100	100	916	916.06	639	607.69	527	517.68	1131	1119.83	2958	3261.3	594	4023.79	249	255.19	1390	1340.35	1003	899.58	1246	1241.56	888	875.23	3564	4814.98	320	394.71	735	921.87	1902	2943.84	1167	1716.69	3614	5053.87	677	911.24	1946	1359.79	2737	2927.19	1951	1506.63
Hras		NM_001130443.1		Endogenous	mRNA	100	100	1451	1451.09	1553	1476.9	1414	1388.98	1430	1415.88	1343	1480.7	225	1524.16	1334	1367.15	1527	1472.45	1514	1357.88	1519	1513.59	1488	1466.61	1122	1515.83	1236	1524.58	1131	1418.54	1013	1567.88	1319	1940.29	986	1378.84	1028	1383.68	2567	1793.72	1167	1248.09	1762	1360.68
Hsp90b1		NM_011631.1		Endogenous	mRNA	100	100	6446	6446.4	8616	8193.81	7688	7551.97	6961	6892.27	10303	11359.4	1690	11448.2	7197	7375.83	6543	6309.28	9954	8927.59	9559	9524.94	10053	9908.46	11825	15975.6	5091	6279.64	7322	9183.54	8703	13470.2	5964	8773.23	7236	10118.9	4948	6659.96	12450	8699.56	10951	11712	17320	13375.1
Hspa1a		NM_010479.2		Endogenous	mRNA	100	100	97	97.01	117	111.27	153	150.29	189	187.13	387	426.68	73	494.51	113	115.81	243	234.32	114	102.24	144	143.49	315	310.47	863	1165.92	94	115.95	152	190.64	160	247.64	312	458.96	224	313.25	125	168.25	631	440.92	114	121.92	170	131.28
Hspa2		NM_008301.4		Endogenous	mRNA	100	100	188	188.01	200	190.2	122	119.84	130	128.72	137	151.05	28	189.67	112	114.78	172	165.86	114	102.24	139	138.5	135	133.06	60	81.06	136	167.75	108	135.46	63	97.51	132	194.18	90	125.86	110	148.06	430	300.47	266	284.48	172	132.82
Hspb1		NM_013560.2		Endogenous	mRNA	100	100	987	987.06	1396	1327.6	1069	1050.08	861	852.5	1761	1941.56	195	1320.94	678	694.85	1769	1705.81	649	582.08	905	901.78	1562	1539.54	597	806.55	1569	1935.33	695	871.7	1082	1674.68	1862	2739.06	500	699.21	637	857.4	4290	2997.68	8572	9167.64	1073	828.61
Ibsp		NM_008318.3		Endogenous	mRNA	100	100	16	16	41	38.99	10	9.82	14	13.86	14	15.44	13	88.06	8	8.2	9	8.68	5	4.48	6	5.98	5	4.93	11	14.86	18	22.2	5	6.27	4	6.19	8	11.77	5	6.99	9	12.11	10	6.99	13	13.9	15	11.58
Id1		NM_010495.2		Endogenous	mRNA	100	100	7337	7337.45	7890	7503.39	6470	6355.52	7063	6993.26	4469	4927.23	1175	7959.52	7756	7948.72	7842	7561.88	5656	5072.78	7739	7711.42	6240	6150.28	5705	7707.48	4807	5929.33	5063	6350.21	2777	4298.14	5007	7365.46	8589	12011	5132	6907.63	9302	6499.86	2931	3134.67	10098	7798.05
Id2		NM_010496.3		Endogenous	mRNA	100	100	2904	2904.18	3634	3455.93	2516	2471.48	3659	3622.87	2225	2453.14	538	3644.44	2489	2550.85	2677	2581.38	2697	2418.9	3642	3629.02	2487	2451.24	1961	2649.32	2145	2645.81	1704	2137.22	1768	2736.44	2880	4236.57	1543	2157.76	2128	2864.27	6255	4370.74	1648	1762.51	3306	2553.02
Id4		NM_031166.2		Endogenous	mRNA	100	100	81	81.01	100	95.1	65	63.85	138	136.64	804	886.44	113	765.47	54	55.34	416	401.14	148	132.74	204	203.27	172	169.53	288	389.09	86	106.08	177	222	432	668.63	583	857.61	762	1065.59	219	294.77	681	475.86	395	422.45	275	212.37
Idh1		NM_010497.2		Endogenous	mRNA	100	100	4022	4022.25	4031	3833.48	4180	4106.04	3440	3406.03	2779	3063.94	411	2784.14	5259	5389.67	4235	4083.72	5511	4942.73	3101	3089.95	4398	4334.76	3077	4157.04	2910	3589.42	3138	3935.8	2226	3445.32	2137	3143.59	2089	2921.29	2902	3906.07	4306	3008.86	1946	2081.22	3750	2895.89
Idh2		NM_173011.2		Endogenous	mRNA	100	100	1047	1047.06	1024	973.82	852	836.92	1090	1079.24	777	856.67	118	799.34	1066	1092.49	961	926.67	1065	955.18	873	869.89	902	889.03	562	759.26	835	1029.96	679	851.63	537	831.15	587	863.5	673	941.13	692	931.43	1155	807.07	728	778.59	1002	773.78
Ifna1		NM_010502.2		Endogenous	mRNA	100	100	46	46	10	9.51	46	45.19	480	475.26	866	954.79	92	623.21	4	4.1	15	14.46	9	8.07	16	15.94	22	21.68	68	91.87	7	8.63	6	7.53	10	15.48	2	2.94	4	5.59	2	2.69	11	7.69	23	24.6	37	28.57
Ifnar1		NM_010508.1		Endogenous	mRNA	100	100	2103	2103.13	2212	2103.61	1910	1876.2	1890	1871.34	1638	1805.95	207	1402.23	1738	1781.18	1904	1835.99	1837	1647.58	1875	1868.32	1638	1614.45	1223	1652.28	1660	2047.58	1265	1586.61	1000	1547.76	1068	1571.06	1148	1605.38	1244	1674.41	2915	2036.88	1424	1522.95	2375	1834.06
Ifnar2		NM_001110498.1		Endogenous	mRNA	100	100	472	472.03	599	569.65	555	545.18	455	450.51	627	691.29	95	643.54	498	510.37	523	504.32	536	480.73	406	404.55	390	384.39	392	529.59	426	525.46	412	516.75	383	592.79	459	675.2	414	578.94	335	450.91	633	442.31	350	374.32	567	437.86
Ifnb1		NM_010510.1		Endogenous	mRNA	12.2	41.46	1	1	1	1	1	1	1	1	133	146.64	8	54.19	1	1.02	1	1	1	1	1	1	1	1	1	1.35	1	1.23	1	1.25	1	1.55	1	1.47	1	1.4	1	1.35	1	1	1	1.07	10	7.72
Ifng		NM_008337.1		Endogenous	mRNA	100	100	42	42	47	44.7	62	60.9	100	99.01	238	262.4	27	182.9	24	24.6	18	17.36	12	10.76	46	45.84	27	26.61	27	36.48	25	30.84	11	13.8	76	117.63	10	14.71	21	29.37	9	12.11	24	16.77	19	20.32	58	44.79
Igf1		NM_001111274.1		Endogenous	mRNA	100	100	411	411.03	433	411.78	306	300.59	453	448.53	203	223.81	18	121.93	402	411.99	347	334.6	336	301.35	334	332.81	449	442.54	125	168.88	257	317	442	554.37	135	208.95	130	191.23	92	128.65	149	200.55	494	345.19	296	316.57	349	269.51
Igf1r		NM_010513.2		Endogenous	mRNA	100	100	792	792.05	725	689.47	446	438.11	802	794.08	959	1057.33	144	975.46	534	547.27	973	938.24	587	526.47	620	617.79	645	635.73	564	761.97	616	759.82	685	859.15	502	776.98	721	1060.61	439	613.9	592	796.83	1924	1344.41	1088	1163.6	913	705.05
Igfbp3		NM_008343.2		Endogenous	mRNA	100	100	1807	1807.11	4169	3964.72	1506	1479.35	926	916.86	466	513.78	105	711.28	1093	1120.16	2153	2076.09	1015	910.34	916	912.74	820	808.21	525	709.28	1814	2237.53	817	1024.71	375	580.41	3982	5857.65	578	808.28	878	1181.78	7602	5311.97	1431	1530.44	892	688.84
Ikbkb		NM_010546.2		Endogenous	mRNA	100	100	1860	1860.12	1995	1897.24	1841	1808.42	1373	1359.44	1290	1422.27	221	1497.07	1357	1390.72	1511	1457.03	1768	1585.69	1433	1427.89	1367	1347.34	974	1315.88	1302	1605.99	874	1096.21	803	1242.85	906	1332.75	944	1320.1	1100	1480.59	2061	1440.14	965	1032.05	1752	1352.96
Ikbkg		NM_178590.2		Endogenous	mRNA	100	100	414	414.03	429	407.98	356	349.7	369	365.36	354	390.3	81	548.7	336	344.35	390	376.07	394	353.37	422	420.5	366	360.74	316	426.92	284	350.31	223	279.7	226	349.79	202	297.15	281	392.95	219	294.77	533	372.44	316	337.96	467	360.63
Il10		NM_010548.1		Endogenous	mRNA	100	100	20	20	18	17.12	27	26.52	66	65.35	122	134.51	26	176.13	9	9.22	19	18.32	12	10.76	19	18.93	11	10.84	26	35.13	11	13.57	15	18.81	20	30.96	19	27.95	14	19.58	17	22.88	18	12.58	12	12.83	26	20.08
Il11		NM_008350.2		Endogenous	mRNA	100	100	131	131.01	231	219.68	550	540.27	188	186.14	94	103.64	22	149.03	372	381.24	63	60.75	74	66.37	174	173.38	253	249.36	26	35.13	623	768.46	202	253.36	26	40.24	53	77.96	10	13.98	239	321.69	51	35.64	29	31.02	66	50.97
Il11ra1		NM_010549.3		Endogenous	mRNA	100	100	55	55	48	45.65	58	56.97	71	70.3	163	179.71	32	216.77	33	33.82	55	53.04	35	31.39	63	62.78	63	62.09	79	106.73	25	30.84	16	20.07	42	65.01	49	72.08	75	104.88	31	41.73	143	99.92	61	65.24	80	61.78
Il11ra2		NM_001099348.1		Endogenous	mRNA	100	100	29	29	7	6.66	25	24.56	163	161.39	390	429.99	43	291.28	13	13.32	10	9.64	7	6.28	19	18.93	13	12.81	66	89.17	7	8.63	6	7.53	11	17.03	5	7.36	3	4.2	6	8.08	10	6.99	11	11.76	50	38.61
Il12a		NM_008351.1		Endogenous	mRNA	100	100	13	13	9	8.56	8	7.86	10	9.9	9	9.92	12	81.29	10	10.25	16	15.43	9	8.07	12	11.96	11	10.84	7	9.46	10	12.33	11	13.8	8	12.38	16	23.54	18	25.17	7	9.42	22	15.37	12	12.83	19	14.67
Il12b		NM_001303244.1		Endogenous	mRNA	100	100	70	70	48	45.65	64	62.87	131	129.71	288	317.53	33	223.54	28	28.7	26	25.07	27	24.22	45	44.84	57	56.18	69	93.22	33	40.7	10	12.54	48	74.29	21	30.89	46	64.33	20	26.92	28	19.57	14	14.97	84	64.87
Il12rb2		NM_008354.3		Endogenous	mRNA	100	100	33	33	33	31.38	40	39.29	21	20.79	55	60.64	11	74.51	29	29.72	39	37.61	32	28.7	55	54.8	34	33.51	53	71.6	27	33.3	25	31.36	90	139.3	23	33.83	24	33.56	33	44.42	41	28.65	28	29.95	54	41.7
Il13		NM_008355.2		Endogenous	mRNA	100	100	19	19	8	7.61	15	14.73	40	39.61	104	114.66	18	121.93	3	3.07	6	5.79	5	4.48	17	16.94	5	4.93	21	28.37	9	11.1	3	3.76	8	12.38	9	13.24	5	6.99	3	4.04	8	5.59	16	17.11	14	10.81
Il13ra2		NM_008356.3		Endogenous	mRNA	100	100	54	54	90	85.59	93	91.35	100	99.01	30	33.08	10	67.74	88	90.19	162	156.21	73	65.47	103	102.63	107	105.46	21	28.37	70	86.34	218	273.42	37	57.27	214	314.8	87	121.66	132	177.67	284	198.45	46	49.2	113	87.26
Il15		NM_008357.2		Endogenous	mRNA	100	100	71	71	95	90.34	46	45.19	59	58.42	84	92.61	18	121.93	79	80.96	74	71.36	73	65.47	67	66.76	90	88.71	64	86.46	57	70.31	60	75.25	75	116.08	56	82.38	127	177.6	66	88.84	110	76.86	81	86.63	94	72.59
Il19		NM_001009940.1		Endogenous	mRNA	100	100	9	9	10	9.51	10	9.82	70	69.31	188	207.28	24	162.58	5	5.12	8	7.71	6	5.38	6	5.98	12	11.83	12	16.21	11	13.57	15	18.81	14	21.67	9	13.24	6	8.39	12	16.15	21	14.67	9	9.63	17	13.13
Il1a		NM_010554.4		Endogenous	mRNA	100	100	56	56	149	141.7	248	243.61	84	83.17	51	56.23	10	67.74	117	119.91	49	47.25	70	62.78	76	75.73	64	63.08	15	20.27	210	259.03	34	42.64	44	68.1	33	48.54	15	20.98	54	72.68	116	81.06	14	14.97	145	111.97
Il1b		NM_008361.3		Endogenous	mRNA	100	100	1423	1423.09	3295	3133.54	4639	4556.92	1844	1825.79	879	969.13	104	704.5	2399	2458.61	1541	1485.95	1913	1715.74	3521	3508.45	2568	2531.08	603	814.66	5968	7361.4	2255	2828.31	1748	2705.49	2083	3064.16	432	604.12	3098	4169.88	2993	2091.39	252	269.51	2859	2207.83
Il1r1		NM_001123382.1		Endogenous	mRNA	100	100	1606	1606.1	1521	1446.47	1305	1281.91	1051	1040.62	855	942.67	131	887.4	1110	1137.58	1494	1440.63	951	852.94	1082	1078.14	1150	1133.46	657	887.61	1293	1594.89	1302	1633.02	789	1221.18	929	1366.59	397	555.17	985	1325.8	2590	1809.79	1122	1199.96	1273	983.06
Il1r2		NM_010555.4		Endogenous	mRNA	100	100	131	131.01	214	203.51	241	236.74	252	249.51	237	261.3	40	270.96	105	107.61	177	170.68	231	207.18	201	200.28	131	129.12	66	89.17	246	303.44	268	336.14	83	128.46	184	270.67	31	43.35	185	249.01	268	187.27	147	157.21	170	131.28
Il1rap		NM_134103.2		Endogenous	mRNA	100	100	102	102.01	130	123.63	145	142.43	158	156.44	224	246.97	28	189.67	76	77.89	116	111.86	128	114.8	102	101.64	86	84.76	67	90.52	96	118.41	111	139.22	76	117.63	115	169.17	62	86.7	86	115.76	246	171.89	111	118.71	146	112.75
Il2		NM_008366.2		Endogenous	mRNA	100	100	17	17	5	4.75	13	12.77	72	71.29	147	162.07	23	155.8	6	6.15	2	1.93	6	5.38	7	6.98	5	4.93	14	18.91	6	7.4	3	3.76	9	13.93	7	10.3	4	5.59	4	5.38	7	4.89	3	3.21	19	14.67
Il20ra		NM_172786.2		Endogenous	mRNA	100	100	35	35	22	20.92	36	35.36	60	59.41	105	115.77	15	101.61	27	27.67	26	25.07	12	10.76	21	20.93	18	17.74	11	14.86	25	30.84	14	17.56	7	10.83	8	11.77	9	12.59	9	12.11	28	19.57	13	13.9	43	33.21
Il20rb		NM_001033543.3		Endogenous	mRNA	100	100	172	172.01	93	88.44	109	107.07	160	158.42	222	244.76	32	216.77	39	39.97	117	112.82	95	85.2	70	69.75	44	43.37	69	93.22	69	85.11	84	105.36	25	38.69	72	105.91	56	78.31	68	91.53	102	71.27	94	100.53	73	56.37
Il22ra1		NM_178257.1		Endogenous	mRNA	100	100	238	238.01	363	345.21	406	398.82	359	355.46	666	734.29	141	955.14	256	262.36	478	460.93	454	407.19	457	455.37	301	296.67	669	903.82	154	189.96	229	287.22	324	501.48	345	507.51	843	1178.86	332	446.87	534	373.14	477	510.15	857	661.81
Il22ra2		NM_178258.5		Endogenous	mRNA	100	100	8	8	6	5.71	2	1.96	7	6.93	17	18.74	10	67.74	8	8.2	18	17.36	41	36.77	9	8.97	13	12.81	21	28.37	3	3.7	6	7.53	16	24.76	22	32.36	36	50.34	8	10.77	12	8.39	33	35.29	33	25.48
Il23a		NM_031252.1		Endogenous	mRNA	100	100	276	276.02	132	125.53	359	352.65	326	322.78	175	192.94	22	149.03	133	136.3	87	83.89	155	139.02	104	103.63	144	141.93	29	39.18	257	317	104	130.44	4	6.19	63	92.67	7	9.79	102	137.29	177	123.68	38	40.64	103	79.54
Il23r		NM_144548.1		Endogenous	mRNA	100	100	25	25	23	21.87	17	16.7	67	66.34	118	130.1	23	155.8	9	9.22	26	25.07	14	12.56	28	27.9	18	17.74	28	37.83	9	11.1	9	11.29	18	27.86	19	27.95	21	29.37	14	18.84	25	17.47	8	8.56	28	21.62
Il24		NM_053095.2		Endogenous	mRNA	97.56	100	11	11	35	33.28	8	7.86	8	7.92	6	6.62	1	6.77	10	10.25	7	6.75	4	3.59	14	13.95	6	5.91	7	9.46	62	76.48	10	12.54	8	12.38	13	19.12	4	5.59	9	12.11	36	25.16	15	16.04	5	3.86
Il2ra		NM_008367.2		Endogenous	mRNA	100	100	80	80	136	129.34	169	166.01	92	91.09	110	121.28	39	264.19	123	126.06	142	136.93	110	98.66	289	287.97	130	128.13	145	195.9	83	102.38	73	91.56	136	210.5	93	136.81	68	95.09	70	94.22	99	69.18	84	89.84	134	103.48
Il2rb		NM_008368.3		Endogenous	mRNA	100	100	286	286.02	400	380.4	428	420.43	334	330.7	706	778.39	167	1131.27	259	265.44	361	348.1	336	301.35	740	737.36	456	449.44	520	702.52	203	250.4	190	238.31	510	789.36	264	388.35	321	448.89	195	262.47	321	224.3	345	368.97	541	417.78
Il3		NM_010556.4		Endogenous	mRNA	100	100	5	5	5	4.75	3	2.95	4	3.96	19	20.95	2	13.55	2	2.05	7	6.75	4	3.59	7	6.98	8	7.88	11	14.86	3	3.7	4	5.02	6	9.29	5	7.36	4	5.59	5	6.73	7	4.89	5	5.35	7	5.41
Il3ra		NM_008369.1		Endogenous	mRNA	100	100	240	240.01	287	272.94	237	232.81	169	167.33	190	209.48	43	291.28	259	265.44	288	277.71	232	208.08	300	298.93	264	260.2	193	260.74	147	181.32	176	220.75	177	273.95	202	297.15	164	229.34	151	203.24	604	422.05	354	378.6	410	316.62
Il4		NM_021283.1		Endogenous	mRNA	100	100	26	26	11	10.46	16	15.72	57	56.44	116	127.89	18	121.93	6	6.15	9	8.68	7	6.28	6	5.98	6	5.91	15	20.27	5	6.17	5	6.27	4	6.19	4	5.88	7	9.79	4	5.38	15	10.48	9	9.63	16	12.36
Il5ra		NM_008370.2		Endogenous	mRNA	95.12	100	45	45	27	25.68	63	61.89	55	54.46	163	179.71	27	182.9	2	2.05	12	11.57	20	17.94	26	25.91	16	15.77	37	49.99	1	1.23	21	26.34	7	10.83	11	16.18	16	22.37	1	1.35	24	16.77	28	29.95	58	44.79
Il6		NM_031168.1		Endogenous	mRNA	100	100	29	29	120	114.12	337	331.04	67	66.34	109	120.18	17	115.16	152	155.78	33	31.82	15	13.45	48	47.83	59	58.15	22	29.72	377	465.02	71	89.05	37	57.27	33	48.54	6	8.39	81	109.03	47	32.84	24	25.67	19	14.67
Il6ra		NM_010559.2		Endogenous	mRNA	100	100	170	170.01	217	206.37	201	197.44	258	255.45	484	533.63	95	643.54	125	128.11	279	269.03	172	154.26	215	214.23	224	220.78	220	297.22	117	144.32	189	237.05	201	311.1	287	422.19	241	337.02	171	230.16	685	478.65	460	491.96	334	257.93
Il7		NM_008371.2		Endogenous	mRNA	100	100	51	51	42	39.94	43	42.24	75	74.26	119	131.2	23	155.8	39	39.97	69	66.54	51	45.74	53	52.81	46	45.34	67	90.52	21	25.9	70	87.8	31	47.98	72	105.91	77	107.68	54	72.68	76	53.11	101	108.02	86	66.41
Il7r		NM_008372.3		Endogenous	mRNA	100	100	119	119.01	144	136.94	119	116.89	138	136.64	310	341.79	62	419.99	102	104.53	167	161.03	190	170.41	234	233.17	177	174.46	142	191.84	104	128.28	70	87.8	134	207.4	86	126.51	67	93.69	48	64.61	137	95.73	94	100.53	143	110.43
Inhba		NM_008380.1		Endogenous	mRNA	100	100	746	746.05	914	869.21	1538	1510.79	636	629.72	259	285.56	41	277.74	999	1023.82	581	560.25	408	365.93	622	619.78	878	865.38	213	287.76	1464	1805.81	547	686.07	141	218.23	199	292.74	79	110.47	476	640.69	496	346.58	224	239.57	529	408.51
Inhbb		NM_008381.3		Endogenous	mRNA	92.68	97.56	6	6	5	4.75	4	3.93	9	8.91	5	5.51	2	13.55	11	11.27	5	4.82	3	2.69	11	10.96	2	1.97	5	6.76	5	6.17	1	1.25	5	7.74	4	5.88	2	2.8	3	4.04	12	8.39	1	1.07	12	9.27
Insr		NM_010568.2		Endogenous	mRNA	100	100	256	256.02	322	306.22	241	236.74	268	265.35	339	373.76	67	453.86	191	195.75	240	231.43	268	240.37	221	220.21	185	182.34	301	406.65	223	275.07	157	196.92	172	266.22	158	232.42	288	402.74	170	228.82	398	278.11	259	277	256	197.69
Irak2		NM_001113553.1		Endogenous	mRNA	100	100	891	891.06	1135	1079.38	1006	988.2	713	705.96	854	941.56	158	1070.3	772	791.18	821	791.67	964	864.6	760	757.29	741	730.35	885	1195.64	712	878.24	362	454.03	429	663.99	425	625.19	816	1141.11	447	601.66	817	570.89	545	582.87	1342	1036.34
Irak3		NM_028679.3		Endogenous	mRNA	100	100	131	131.01	185	175.93	216	212.18	241	238.62	331	364.94	48	325.15	137	140.4	180	173.57	127	113.9	155	154.45	133	131.09	143	193.19	159	196.12	187	234.54	180	278.6	189	278.02	149	208.36	163	219.4	224	156.52	141	150.8	179	138.23
Irs1		NM_010570.4		Endogenous	mRNA	100	100	139	139.01	120	114.12	71	69.74	144	142.58	116	127.89	24	162.58	87	89.16	115	110.89	74	66.37	118	117.58	100	98.56	46	62.15	94	115.95	56	70.24	27	41.79	63	92.67	92	128.65	66	88.84	246	171.89	98	104.81	212	163.71
Itga2		NM_008396.2		Endogenous	mRNA	100	100	283	283.02	407	387.06	581	570.72	332	328.72	553	609.7	38	257.41	360	368.95	428	412.71	595	533.65	333	331.81	342	337.08	463	625.52	292	360.18	393	492.92	462	715.07	251	369.23	134	187.39	313	421.3	603	421.35	460	491.96	626	483.42
Itga3		NM_013565.2		Endogenous	mRNA	100	100	2168	2168.13	2312	2198.71	2951	2898.78	2053	2032.73	2403	2649.39	338	2289.63	1962	2010.75	2842	2740.48	2735	2452.98	2620	2610.66	2447	2411.82	2278	3077.59	1767	2179.56	1945	2439.5	1736	2686.92	1754	2580.19	2655	3712.79	2016	2713.52	2881	2013.13	2253	2409.55	3835	2961.53
Itga6		NM_008397.3		Endogenous	mRNA	100	100	9152	9152.57	8096	7699.29	8031	7888.9	7527	7452.68	4653	5130.09	696	4714.74	8399	8607.69	9420	9083.51	7875	7062.97	8679	8648.07	8774	8647.85	4359	5889.03	6977	8605.98	7761	9734.15	3472	5373.83	6417	9439.61	4595	6425.72	7103	9560.57	10465	7312.52	4684	5009.48	8616	6653.6
Itga7		NM_008398.2		Endogenous	mRNA	100	100	136	136.01	132	125.53	110	108.05	205	202.98	721	794.93	101	684.18	59	60.47	177	170.68	101	90.59	101	100.64	120	118.27	237	320.19	74	91.28	139	174.34	325	503.02	197	289.79	285	398.55	175	235.55	460	321.43	478	511.21	149	115.06
Itga8		NM_001001309.2		Endogenous	mRNA	100	100	23	23	34	32.33	19	18.66	93	92.08	383	422.27	52	352.25	36	36.89	78	75.21	21	18.83	52	51.81	62	61.11	102	137.8	18	22.2	34	42.64	119	184.18	85	125.04	131	183.19	58	78.07	229	160.02	144	154.01	94	72.59
Itga9		NM_001113514.1		Endogenous	mRNA	100	100	283	283.02	342	325.24	330	324.16	284	281.2	511	563.4	90	609.67	205	210.09	344	331.71	271	243.06	320	318.86	334	329.2	314	424.22	239	294.8	197	247.09	317	490.64	256	376.58	333	465.67	228	306.89	559	390.61	461	493.03	383	295.77
Itgb3		NM_016780.2		Endogenous	mRNA	100	100	314	314.02	427	406.08	660	648.32	527	521.8	514	566.7	104	704.5	489	501.15	483	465.75	345	309.43	501	499.21	488	480.98	378	510.68	424	523	393	492.92	290	448.85	268	394.24	253	353.8	330	444.18	607	424.15	516	551.86	498	384.57
Itgb4		NM_001005608.2		Endogenous	mRNA	100	100	4295	4295.27	4512	4290.91	4456	4377.15	3331	3298.11	2669	2942.67	405	2743.49	2627	2692.27	4162	4013.33	3636	3261.07	5084	5065.88	3542	3491.07	2471	3338.33	2998	3697.97	3471	4353.46	1728	2674.53	2961	4355.72	3364	4704.27	2716	3655.71	4634	3238.05	2777	2969.96	4560	3521.4
Itgb6		NM_001159564.1		Endogenous	mRNA	100	100	936	936.06	889	845.44	1110	1090.36	948	938.64	1093	1205.07	182	1232.88	766	785.03	951	917.03	894	801.82	1082	1078.14	898	885.09	1146	1548.25	603	743.79	674	845.36	600	928.66	621	913.51	938	1311.71	725	975.84	1297	906.29	752	804.25	2112	1630.96
Itgb7		NM_013566.2		Endogenous	mRNA	100	100	93	93.01	139	132.19	108	106.09	107	105.94	324	357.22	62	419.99	96	98.39	109	105.11	129	115.7	145	144.48	160	157.7	240	324.24	53	65.37	67	84.03	191	295.62	117	172.11	190	265.7	65	87.49	154	107.61	98	104.81	198	152.9
Itgb8		NM_177290.3		Endogenous	mRNA	100	100	283	283.02	433	411.78	313	307.46	359	355.46	331	364.94	40	270.96	194	198.82	177	170.68	244	218.84	154	153.45	203	200.08	102	137.8	138	170.22	265	332.37	39	60.36	87	127.98	65	90.9	146	196.51	197	137.66	47	50.27	126	97.3
Jag1		NM_013822.2		Endogenous	mRNA	100	100	314	314.02	338	321.44	275	270.13	292	289.12	404	445.42	58	392.9	316	323.85	664	640.28	270	242.16	292	290.96	368	362.71	336	453.94	317	391.01	320	401.36	268	414.8	607	892.92	220	307.65	232	312.27	1538	1074.69	275	294.11	341	263.33
Jag2		NM_010588.2		Endogenous	mRNA	100	100	200	200.01	251	238.7	250	245.58	174	172.28	113	124.59	22	149.03	189	193.7	321	309.53	126	113.01	153	152.45	215	211.91	75	101.33	159	196.12	147	184.37	70	108.34	309	454.55	53	74.12	106	142.68	767	535.95	174	186.09	181	139.77
Jak1		NM_146145.2		Endogenous	mRNA	100	100	1641	1641.1	2039	1939.09	1810	1777.97	1674	1657.47	1999	2203.97	350	2370.92	1486	1522.92	1900	1832.13	2016	1808.12	1978	1970.95	1880	1852.97	1661	2244.02	1460	1800.88	1575	1975.43	1521	2354.15	1611	2369.83	1686	2357.73	1589	2138.78	3226	2254.2	2009	2148.6	2762	2132.92
Jak2		NM_008413.2		Endogenous	mRNA	100	100	1180	1180.07	1232	1171.63	1443	1417.47	1067	1056.46	1512	1667.03	225	1524.16	1259	1290.28	1394	1344.21	1229	1102.27	1368	1363.13	1217	1199.5	1240	1675.25	959	1182.91	916	1148.88	834	1290.83	1080	1588.71	1370	1915.83	1116	1502.13	1468	1025.78	856	915.48	2041	1576.14
Jak3		NM_010589.5		Endogenous	mRNA	100	100	597	597.04	664	631.46	640	628.68	525	519.82	441	486.22	98	663.86	672	688.7	632	609.42	632	566.83	678	675.58	758	747.1	448	605.25	451	556.3	427	535.56	365	564.93	408	600.18	346	483.85	392	527.63	1055	737.19	555	593.57	1048	809.3
Jun		NM_010591.2		Endogenous	mRNA	100	100	3777	3777.23	3382	3216.28	2930	2878.16	3655	3618.91	1458	1607.5	282	1910.28	4041	4141.41	3042	2933.34	4191	3758.85	2454	2445.26	3258	3211.16	2239	3024.9	2761	3405.64	1985	2489.67	1119	1731.95	1022	1503.39	1039	1452.95	2122	2856.19	3382	2363.21	1064	1137.93	3239	2501.28
Kat2b		NM_001190846.1		Endogenous	mRNA	100	100	844	844.05	861	818.81	823	808.44	842	833.69	1147	1264.61	208	1409	641	656.93	839	809.03	786	704.95	798	795.16	741	730.35	811	1095.66	584	720.35	486	609.56	697	1078.79	734	1079.74	1121	1567.62	648	872.2	1267	885.33	919	982.86	1111	857.96
Kdm5c		NM_013668.3		Endogenous	mRNA	100	100	1503	1503.09	1664	1582.46	1442	1416.48	1354	1340.63	1452	1600.88	329	2228.67	1844	1889.82	1893	1825.38	2222	1992.88	1840	1833.44	1777	1751.45	1913	2584.47	1163	1434.54	1004	1259.26	1371	2121.98	978	1438.67	1095	1531.27	964	1297.54	1821	1272.44	986	1054.51	2832	2186.98
Kdm6a		NM_009483.1		Endogenous	mRNA	100	100	612	612.04	585	556.33	427	419.44	499	494.07	435	479.6	100	677.41	711	728.67	864	833.14	772	692.4	771	768.25	743	732.32	550	743.05	391	482.29	309	387.56	461	713.52	325	478.09	373	521.61	296	398.41	727	508	303	324.05	891	688.06
Kdr		NM_010612.2		Endogenous	mRNA	100	100	299	299.02	345	328.09	339	333	311	307.93	374	412.35	66	447.09	334	342.3	399	384.75	340	304.94	284	282.99	322	317.37	267	360.72	247	304.67	398	499.19	257	397.77	277	407.48	227	317.44	233	313.62	575	401.79	420	449.18	339	261.79
Kit		NM_001122733.1		Endogenous	mRNA	100	100	122	122.01	150	142.65	165	162.08	208	205.95	351	386.99	52	352.25	135	138.35	127	122.46	219	196.42	161	160.43	179	176.43	182	245.88	117	144.32	143	179.36	256	396.23	113	166.23	149	208.36	134	180.36	241	168.4	344	367.9	258	199.24
Kitl		NM_013598.1		Endogenous	mRNA	100	100	2762	2762.17	3138	2984.24	3050	2996.03	1874	1855.5	1762	1942.67	249	1686.74	1745	1788.36	1517	1462.81	2484	2227.86	1743	1736.79	2045	2015.6	1673	2260.23	2205	2719.82	861	1079.9	1083	1676.23	845	1243.02	1178	1647.33	1297	1745.75	1895	1324.15	1475	1577.49	2299	1775.37
Klf4		NM_010637.3		Endogenous	mRNA	100	100	2177	2177.14	2211	2102.66	1734	1703.32	3575	3539.7	10802	11909.6	2456	16637.1	1384	1418.39	5444	5249.54	3824	3429.69	4696	4679.27	2799	2758.76	14364	19405.8	1436	1771.28	2503	3139.36	5550	8590.08	5715	8406.95	15090	21102.1	3307	4451.19	4151	2900.55	8556	9150.53	7275	5618.02
Kmt2c		NM_001081383.1		Endogenous	mRNA	100	100	572	572.04	651	619.1	443	435.16	618	611.9	751	828	103	697.73	483	495	592	570.85	561	503.15	558	556.01	512	504.64	619	836.27	363	447.75	426	534.31	415	642.32	465	684.03	635	887.99	395	531.67	863	603.03	590	631	922	712
Kmt2d		NM_001033276.1		Endogenous	mRNA	100	100	2756	2756.17	3159	3004.21	2400	2357.53	2257	2234.72	2086	2299.89	426	2885.75	2168	2221.87	2502	2412.63	2746	2462.85	2411	2402.41	2255	2222.58	2256	3047.87	2033	2507.66	1587	1990.48	1550	2399.03	1696	2494.87	1919	2683.56	1763	2372.98	3027	2115.15	1420	1518.67	2561	1977.7
Kras		NM_021284.5		Endogenous	mRNA	100	100	922	922.06	995	946.24	1068	1049.1	1126	1114.88	1147	1264.61	163	1104.17	859	880.34	1016	979.71	1168	1047.56	961	957.58	902	889.03	909	1228.06	804	991.72	684	857.9	621	961.16	683	1004.71	911	1273.96	825	1110.44	1198	837.11	892	953.98	1279	987.69
Lama1		NM_008480.2		Endogenous	mRNA	100	100	482	482.03	478	454.58	363	356.58	372	368.33	116	127.89	22	149.03	388	397.64	274	264.21	434	389.25	356	354.73	423	416.92	161	217.51	292	360.18	279	349.93	149	230.62	108	158.87	77	107.68	147	197.86	373	260.64	294	314.43	299	230.9
Lama3		NM_010680.1		Endogenous	mRNA	100	100	1713	1713.11	1787	1699.44	2504	2459.69	1491	1476.28	792	873.21	145	982.24	1351	1384.57	1812	1747.27	1512	1356.09	1544	1538.5	1295	1276.38	1104	1491.51	1458	1798.41	1661	2083.29	487	753.76	1087	1599.01	1000	1398.42	1631	2195.31	2475	1729.43	721	771.1	2726	2105.12
Lama5		NM_001081171.2		Endogenous	mRNA	100	100	1721	1721.11	1657	1575.81	1613	1584.46	1251	1238.65	394	434.4	67	453.86	1175	1204.2	1157	1115.67	1055	946.21	1221	1216.65	1209	1191.62	319	430.97	1298	1601.06	759	951.97	250	386.94	494	726.69	213	297.86	748	1006.8	1700	1187.89	1090	1165.74	1462	1129.01
Lamb3		NM_008484.2		Endogenous	mRNA	100	100	2608	2608.16	2783	2646.63	2584	2538.28	2248	2225.8	1270	1400.22	328	2221.89	1912	1959.51	2287	2205.31	2401	2153.42	1866	1859.35	2136	2105.29	1721	2325.08	2168	2674.18	2506	3143.12	850	1315.6	1716	2524.29	2042	2855.56	2064	2778.13	2544	1777.64	1731	1851.28	3764	2906.7
Lamc2		NM_008485.3		Endogenous	mRNA	100	100	3455	3455.21	3335	3171.58	4632	4550.04	2961	2931.76	1026	1131.2	168	1138.04	2000	2049.69	3313	3194.66	2555	2291.54	3593	3580.2	2416	2381.26	975	1317.23	2995	3694.27	4267	5351.84	697	1078.79	2392	3518.71	1877	2624.83	3877	5218.41	3976	2778.27	1640	1753.96	5453	4211.01
Lamc3		NM_011836.3		Endogenous	mRNA	100	100	7	7	7	6.66	5	4.91	38	37.62	97	106.95	9	60.97	5	5.12	3	2.89	5	4.48	9	8.97	6	5.91	8	10.81	2	2.47	4	5.02	9	13.93	7	10.3	9	12.59	4	5.38	10	6.99	9	9.63	8	6.18
Lat		NM_010689.2		Endogenous	mRNA	100	100	31	31	48	45.65	40	39.29	40	39.61	88	97.02	18	121.93	49	50.22	53	51.11	53	47.53	56	55.8	58	57.17	49	66.2	26	32.07	20	25.08	91	140.85	43	63.25	52	72.72	31	41.73	57	39.83	65	69.52	100	77.22
Lef1		NM_010703.3		Endogenous	mRNA	100	100	970	970.06	847	805.5	598	587.42	663	656.45	111	122.38	34	230.32	385	394.57	434	418.5	423	379.38	484	482.28	367	361.72	53	71.6	580	715.42	74	92.81	37	57.27	182	267.73	53	74.12	291	391.68	758	529.66	226	241.7	746	576.09
Lefty1		NM_010094.3		Endogenous	mRNA	100	100	80	80	65	61.81	62	60.9	155	153.47	290	319.74	44	298.06	50	51.24	97	93.54	58	52.02	85	84.7	98	96.59	64	86.46	33	40.7	68	85.29	74	114.53	81	119.15	145	202.77	61	82.11	116	81.06	171	182.88	138	106.57
Lefty2		NM_177099.3		Endogenous	mRNA	100	100	87	87.01	20	19.02	59	57.96	287	284.17	514	566.7	53	359.03	9	9.22	13	12.54	5	4.48	12	11.96	16	15.77	39	52.69	5	6.17	10	12.54	5	7.74	5	7.36	10	13.98	5	6.73	16	11.18	6	6.42	56	43.25
Lep		NM_008493.3		Endogenous	mRNA	100	100	12	12	9	8.56	17	16.7	80	79.21	139	153.25	32	216.77	6	6.15	9	8.68	9	8.07	12	11.96	11	10.84	13	17.56	8	9.87	7	8.78	13	20.12	3	4.41	6	8.39	6	8.08	9	6.29	15	16.04	20	15.44
Lepr		NM_010704.2		Endogenous	mRNA	100	100	465	465.03	630	599.13	515	505.89	407	402.98	742	818.08	129	873.85	232	237.76	317	305.68	230	206.28	238	237.15	218	214.87	347	468.8	333	410.75	179	224.51	424	656.25	271	398.65	332	464.27	178	239.59	547	382.22	380	406.4	353	272.6
Lfng		NM_008494.3		Endogenous	mRNA	100	100	1888	1888.12	2311	2197.76	1674	1644.38	1968	1948.57	1157	1275.63	248	1679.97	1927	1974.88	1835	1769.45	1754	1573.14	1917	1910.17	1870	1843.11	825	1114.58	1460	1800.88	1410	1768.48	914	1414.65	1137	1672.56	823	1150.9	1420	1911.31	2407	1681.91	805	860.94	1484	1146
Lif		NM_008501.2		Endogenous	mRNA	100	100	272	272.02	382	363.28	588	577.6	335	331.69	277	305.4	36	243.87	501	513.45	216	208.28	422	378.49	454	452.38	434	427.76	172	232.37	511	630.31	218	273.42	148	229.07	114	167.7	121	169.21	187	251.7	217	151.63	127	135.82	611	471.84
Lifr		NM_001113386.1		Endogenous	mRNA	100	100	193	193.01	220	209.22	179	175.83	175	173.27	233	256.89	35	237.09	177	181.4	221	213.11	153	137.22	184	183.34	183	180.37	114	154.01	171	210.92	143	179.36	105	162.52	126	185.35	121	169.21	132	177.67	284	198.45	196	209.62	228	176.07
Lig4		NM_176953.3		Endogenous	mRNA	100	100	358	358.02	338	321.44	340	333.98	329	325.75	439	484.01	57	386.12	282	289.01	237	228.53	309	277.14	304	302.92	291	286.82	297	401.25	230	283.7	181	227.02	189	292.53	134	197.12	185	258.71	176	236.89	482	336.8	367	392.5	537	414.69
Lrp2		NM_001081088.1		Endogenous	mRNA	100	100	26	26	7	6.66	18	17.68	89	88.12	149	164.28	19	128.71	12	12.3	15	14.46	15	13.45	5	4.98	12	11.83	29	39.18	8	9.87	10	12.54	2	3.1	2	2.94	3	4.2	13	17.5	13	9.08	14	14.97	26	20.08
Ltbp1		NM_019919.2		Endogenous	mRNA	100	100	845	845.05	873	830.22	439	431.23	567	561.4	543	598.68	84	569.02	420	430.44	631	608.46	395	354.27	568	565.98	525	517.45	348	470.15	600	740.09	344	431.46	381	589.7	428	629.6	417	583.14	333	448.21	1079	753.96	741	792.49	747	576.86
Mad2l2		NM_027985.2		Endogenous	mRNA	100	100	304	304.02	409	388.96	279	274.06	269	266.34	148	163.18	28	189.67	265	271.58	239	230.46	254	227.81	246	245.12	209	205.99	111	149.96	226	278.77	191	239.56	104	160.97	152	223.6	132	184.59	183	246.32	373	260.64	238	254.54	314	242.48
Maml2		NM_001013813.2		Endogenous	mRNA	100	100	293	293.02	274	260.57	183	179.76	299	296.05	466	513.78	73	494.51	147	150.65	282	271.93	162	145.3	164	163.42	164	161.64	236	318.84	199	245.46	125	156.78	177	273.95	278	408.95	170	237.73	154	207.28	784	547.83	232	248.12	257	198.46
Map2k1		NM_008927.3		Endogenous	mRNA	100	100	1916	1916.12	2073	1971.42	2171	2132.59	2353	2329.77	2898	3195.15	498	3373.48	1637	1677.68	2108	2032.7	2452	2199.16	2621	2611.66	2289	2256.09	3003	4057.07	1537	1895.86	1544	1936.55	1935	2994.92	1881	2767.01	3306	4623.16	1485	1998.8	2491	1740.61	2902	3103.65	3096	2390.85
Map2k2		NM_023138.4		Endogenous	mRNA	100	100	2285	2285.14	2447	2327.1	2285	2244.57	2049	2028.77	2005	2210.58	350	2370.92	1943	1991.28	2295	2213.02	2421	2171.36	2548	2538.92	2289	2256.09	1762	2380.47	1718	2119.12	1801	2258.89	1532	2371.17	1575	2316.87	1923	2689.15	1655	2227.62	2913	2035.49	2278	2436.29	3039	2346.83
Map2k4		NM_009157.4		Endogenous	mRNA	100	100	929	929.06	963	915.81	1032	1013.74	905	896.06	970	1069.46	127	860.31	784	803.48	946	912.21	1028	922	857	853.95	764	753.02	714	964.62	801	988.02	696	872.95	566	876.03	678	997.36	690	964.91	679	913.93	1159	809.86	671	717.63	1181	912.01
Map2k6		NM_011943.2		Endogenous	mRNA	100	100	87	87.01	94	89.39	52	51.08	119	117.83	135	148.84	20	135.48	67	68.66	109	105.11	93	83.41	82	81.71	89	87.72	96	129.7	58	71.54	60	75.25	72	111.44	55	80.91	181	253.11	63	84.8	137	95.73	145	155.08	116	89.58
Map3k1		NM_011945.2		Endogenous	mRNA	100	100	1032	1032.06	1101	1047.05	909	892.92	828	819.82	846	932.74	181	1226.1	864	885.47	1080	1041.42	1020	914.82	908	904.76	925	911.7	749	1011.9	720	888.1	606	760.07	604	934.85	668	982.65	865	1209.63	680	915.27	2025	1414.99	928	992.48	1640	1266.47
Map3k12		NM_009582.4		Endogenous	mRNA	100	100	42	42	24	22.82	36	35.36	120	118.82	247	272.33	37	250.64	15	15.37	17	16.39	19	17.04	29	28.9	21	20.7	42	56.74	16	19.74	17	21.32	14	21.67	9	13.24	16	22.37	13	17.5	29	20.26	20	21.39	65	50.2
Map3k13		NM_172821.3		Endogenous	mRNA	100	100	294	294.02	226	214.93	179	175.83	287	284.17	239	263.51	25	169.35	256	262.36	251	242.03	217	194.62	192	191.32	231	227.68	162	218.86	149	183.79	144	180.61	82	126.92	79	116.21	174	243.32	136	183.05	274	191.46	146	156.15	291	224.72
Map3k14		NM_016896.3		Endogenous	mRNA	100	100	92	92.01	115	109.36	110	108.05	116	114.85	154	169.79	28	189.67	121	124.01	136	131.14	140	125.56	141	140.5	134	132.07	98	132.4	82	101.15	99	124.17	91	140.85	127	186.82	126	176.2	110	148.06	167	116.69	92	98.39	111	85.72
Map3k5		NM_008580.4		Endogenous	mRNA	100	100	473	473.03	567	539.22	413	405.69	448	443.58	453	499.45	86	582.57	345	353.57	519	500.46	579	519.3	459	457.36	492	484.93	440	594.44	409	504.49	405	507.97	396	612.91	416	611.95	477	667.04	404	543.78	714	498.91	510	545.44	682	526.67
Map3k7		NM_009316.1		Endogenous	mRNA	100	100	932	932.06	887	843.54	737	723.96	688	681.21	728	802.65	130	880.63	697	714.32	749	722.25	724	649.34	724	721.42	737	726.4	518	699.82	694	856.03	633	793.93	464	718.16	537	789.94	480	671.24	533	717.41	1033	721.82	602	643.83	745	575.32
Map3k8		NM_007746.2		Endogenous	mRNA	100	100	149	149.01	216	205.42	143	140.47	130	128.72	216	238.15	41	277.74	134	137.33	188	181.28	140	125.56	118	117.58	122	120.25	128	172.93	113	139.38	105	131.7	100	154.78	127	186.82	94	131.45	112	150.75	234	163.51	105	112.3	149	115.06
Mapk1		NM_011949.3		Endogenous	mRNA	100	100	2123	2123.13	2391	2273.84	2211	2171.88	2060	2039.66	1943	2142.22	309	2093.18	2002	2051.74	2193	2114.66	2629	2357.91	2025	2017.78	2083	2053.05	1610	2175.12	1634	2015.5	1478	1853.77	1307	2022.93	1430	2103.58	1481	2071.05	1583	2130.7	3621	2530.21	2316	2476.93	3114	2404.75
Mapk10		NM_001081567.1		Endogenous	mRNA	100	100	19	19	8	7.61	18	17.68	13	12.87	65	71.66	25	169.35	10	10.25	24	23.14	8	7.18	23	22.92	19	18.73	18	24.32	9	11.1	7	8.78	43	66.55	16	23.54	16	22.37	23	30.96	64	44.72	41	43.85	25	19.31
Mapk12		NM_013871.3		Endogenous	mRNA	100	100	38	38	22	20.92	21	20.63	58	57.43	119	131.2	18	121.93	14	14.35	25	24.11	21	18.83	22	21.92	21	20.7	27	36.48	9	11.1	32	40.14	15	23.22	35	51.49	19	26.57	19	25.57	48	33.54	32	34.22	40	30.89
Mapk3		NM_011952.2		Endogenous	mRNA	100	100	4621	4621.29	5408	5143.01	5423	5327.04	5387	5333.81	7324	8074.96	990	6706.32	4399	4508.3	5764	5558.11	5465	4901.48	5277	5258.2	4610	4543.72	6259	8455.94	3370	4156.82	3921	4917.87	5027	7780.6	3402	5004.45	6509	9102.29	3540	4764.81	6948	4854.98	8366	8947.33	8403	6489.11
Mapk8		NM_016700.3		Endogenous	mRNA	100	100	832	832.05	854	812.15	722	709.22	710	702.99	761	839.03	104	704.5	695	712.27	761	733.82	766	687.01	610	607.83	552	544.06	471	636.32	642	791.89	520	652.2	322	498.38	546	803.18	518	724.38	487	655.5	972	679.19	706	755.06	897	692.7
Mapk8ip1		NM_001202445.1		Endogenous	mRNA	100	100	247	247.02	249	236.8	129	126.72	142	140.6	109	120.18	18	121.93	91	93.26	181	174.53	95	85.2	152	151.46	113	111.38	55	74.31	156	192.42	85	106.61	77	119.18	77	113.27	69	96.49	103	138.64	262	183.08	111	118.71	168	129.74
Mapk8ip2		NM_021921.2		Endogenous	mRNA	100	100	6	6	12	11.41	9	8.84	9	8.91	43	47.41	6	40.64	14	14.35	12	11.57	7	6.28	11	10.96	12	11.83	5	6.76	9	11.1	8	10.03	15	23.22	12	17.65	26	36.36	25	33.65	32	22.36	37	39.57	8	6.18
Mapk9		NM_001163672.1		Endogenous	mRNA	100	100	1072	1072.07	1104	1049.9	1082	1062.85	979	969.33	1250	1378.17	165	1117.72	906	928.51	1088	1049.14	1100	986.57	952	948.61	1011	996.46	901	1217.26	791	975.68	835	1047.29	729	1128.32	700	1029.72	973	1360.66	798	1074.1	1334	932.15	1056	1129.38	1288	994.64
Mapt		NM_001038609.2		Endogenous	mRNA	100	100	50	50	47	44.7	32	31.43	50	49.51	63	69.46	7	47.42	54	55.34	74	71.36	78	69.96	49	48.83	46	45.34	46	62.15	34	41.94	50	62.71	37	57.27	61	89.73	83	116.07	59	79.41	64	44.72	65	69.52	92	71.05
Mcm2		NM_008564.2		Endogenous	mRNA	100	100	330	330.02	364	346.16	329	323.18	395	391.1	245	270.12	42	284.51	416	426.34	344	331.71	445	399.11	399	397.58	453	446.49	140	189.14	248	305.9	283	354.95	169	261.57	222	326.57	129	180.4	250	336.5	575	401.79	226	241.7	435	335.92
Mcm4		NM_008565.3		Endogenous	mRNA	100	100	1698	1698.11	1781	1693.73	1740	1709.21	2157	2135.7	1292	1424.47	250	1693.51	2149	2202.4	1767	1703.88	2295	2058.35	2157	2149.31	2528	2491.65	813	1098.37	1472	1815.68	1511	1895.16	969	1499.78	1188	1747.59	665	929.95	1342	1806.32	2593	1811.88	935	999.97	2134	1647.95
Mcm5		NM_008566.2		Endogenous	mRNA	100	100	217	217.01	189	179.74	178	174.85	303	300.01	341	375.96	45	304.83	253	259.29	199	191.89	228	204.49	233	232.17	256	252.32	107	144.56	164	202.29	165	206.95	116	179.54	124	182.41	81	113.27	154	207.28	241	168.4	111	118.71	262	202.33
Mcm7		NM_008568.2		Endogenous	mRNA	100	100	2798	2798.17	2630	2501.13	2486	2442.01	3354	3320.88	2022	2229.32	286	1937.38	2963	3036.62	2565	2473.38	3393	3043.13	2473	2464.19	2686	2647.38	1007	1360.46	2162	2666.78	1938	2430.72	1332	2061.62	1595	2346.3	884	1236.2	1972	2654.29	2739	1913.9	1098	1174.3	2379	1837.15
Mdc1		NM_001010833.2		Endogenous	mRNA	100	100	346	346.02	401	381.35	323	317.28	374	370.31	353	389.19	61	413.22	372	381.24	332	320.14	359	321.98	379	377.65	451	444.52	279	376.93	235	289.87	232	290.98	226	349.79	199	292.74	207	289.47	227	305.54	538	375.93	273	291.97	513	396.16
Mdm2		NM_010786.3		Endogenous	mRNA	100	100	588	588.04	657	624.81	655	643.41	445	440.61	382	421.17	64	433.54	473	484.75	478	460.93	544	487.91	525	523.13	523	515.48	401	541.75	503	620.44	355	445.25	300	464.33	369	542.81	344	481.05	344	463.02	558	389.91	334	357.21	647	499.64
Mecom		NM_007963.2		Endogenous	mRNA	100	100	1169	1169.07	1193	1134.54	993	975.43	1055	1044.58	758	835.72	99	670.63	938	961.31	973	938.24	1153	1034.11	950	946.61	854	841.72	692	934.9	748	922.64	578	724.95	523	809.48	576	847.31	582	813.88	603	811.63	974	680.59	609	651.32	1083	836.33
Med12		NM_021521.2		Endogenous	mRNA	100	100	1113	1113.07	1247	1185.9	1042	1023.56	1018	1007.95	1091	1202.87	199	1348.04	968	992.05	1171	1129.17	1251	1122	1049	1045.26	995	980.69	942	1272.65	804	991.72	763	956.98	794	1228.92	787	1157.7	900	1258.57	742	998.73	1303	910.48	733	783.93	1162	897.34
Men1		NM_008583.2		Endogenous	mRNA	100	100	512	512.03	552	524.95	447	439.09	490	485.16	533	587.65	79	535.15	504	516.52	435	419.46	508	455.62	502	500.21	575	566.73	443	598.49	360	444.05	315	395.09	291	450.4	216	317.74	273	381.77	313	421.3	816	570.19	436	466.3	689	532.07
Met		NM_008591.1		Endogenous	mRNA	100	100	691	691.04	785	746.53	817	802.54	941	931.71	733	808.16	102	690.95	790	809.63	832	802.28	887	795.54	904	900.78	893	880.16	773	1044.33	615	758.59	594	745.02	526	814.12	810	1191.54	763	1066.99	596	802.21	1406	982.46	648	693.03	1214	937.5
Mfng		NM_008595.2		Endogenous	mRNA	100	100	55	55	62	58.96	62	60.9	72	71.29	142	156.56	42	284.51	68	69.69	61	58.82	55	49.33	45	44.84	55	54.21	63	85.11	30	37	52	65.22	55	85.13	37	54.43	60	83.9	43	57.88	102	71.27	60	64.17	71	54.83
Mgmt		NM_008598.2		Endogenous	mRNA	100	100	108	108.01	110	104.61	70	68.76	52	51.49	76	83.79	11	74.51	58	59.44	47	45.32	60	53.81	49	48.83	44	43.37	50	67.55	69	85.11	102	127.93	24	37.15	58	85.32	59	82.51	35	47.11	93	64.98	111	118.71	69	53.28
Mlf1		NM_001039543.2		Endogenous	mRNA	100	100	38	38	27	25.68	39	38.31	115	113.86	206	227.12	19	128.71	24	24.6	36	34.71	20	17.94	25	24.91	36	35.48	25	33.78	18	22.2	39	48.92	18	27.86	42	61.78	21	29.37	27	36.34	40	27.95	23	24.6	39	30.12
Mlh1		NM_026810.2		Endogenous	mRNA	100	100	359	359.02	352	334.75	303	297.64	382	378.23	353	389.19	49	331.93	326	334.1	297	286.39	358	321.08	222	221.21	297	292.73	223	301.27	257	317	218	273.42	168	260.02	214	314.8	214	299.26	248	333.81	346	241.77	216	231.01	319	246.34
Mllt3		NM_027326.3		Endogenous	mRNA	100	100	1051	1051.07	917	872.07	859	843.8	977	967.35	601	662.62	122	826.44	700	717.39	674	649.92	900	807.2	622	619.78	575	566.73	411	555.26	715	881.94	433	543.09	309	478.26	401	589.88	421	588.73	562	756.45	701	489.83	433	463.09	702	542.11
Mllt4		NM_010806.1		Endogenous	mRNA	100	100	2255	2255.14	2471	2349.92	2138	2100.17	2167	2145.6	1857	2047.41	312	2113.51	1938	1986.15	2491	2402.02	2332	2091.54	2176	2168.25	2129	2098.39	2077	2806.04	1705	2103.08	1496	1876.34	1100	1702.54	1567	2305.11	2125	2971.63	1462	1967.84	2962	2069.73	1474	1576.42	2818	2176.16
Mmp3		NM_010809.1		Endogenous	mRNA	100	100	411	411.03	663	630.51	728	715.12	1092	1081.22	620	683.57	111	751.92	1281	1312.83	1296	1249.71	338	303.15	817	814.09	598	589.4	171	231.02	1555	1918.06	2707	3395.23	818	1266.07	1519	2234.5	87	121.66	1436	1932.84	1471	1027.88	585	625.65	287	221.63
Mmp7		NM_010810.4		Endogenous	mRNA	100	100	19866	19867.2	17890	17013.4	16320	16031.2	7932	7853.68	129	142.23	18	121.93	9408	9641.76	12836	12377.5	18790	16852.5	14948	14894.7	8301	8181.65	325	439.08	12850	15850.2	4453	5585.13	345	533.98	3046	4480.76	53	74.12	5659	7616.96	22694	15857.6	8373	8954.81	23501	18148.3
Mmp9		NM_013599.2		Endogenous	mRNA	100	100	126	126.01	219	208.27	514	504.91	556	550.51	125	137.82	24	162.58	525	538.04	215	207.32	270	242.16	221	220.21	332	327.23	43	58.09	424	523	333	417.66	95	147.04	185	272.14	48	67.12	369	496.67	772	539.44	147	157.21	555	428.59
Mnat1		NM_008612.2		Endogenous	mRNA	100	100	647	647.04	628	597.23	525	515.71	556	550.51	575	633.96	94	636.76	516	528.82	606	584.35	508	455.62	528	526.12	462	455.36	299	403.95	495	610.57	423	530.54	288	445.76	351	516.33	351	490.84	412	554.55	929	649.15	544	581.8	690	532.84
Mpl		NM_001122949.1		Endogenous	mRNA	100	100	7	7	6	5.71	6	5.89	93	92.08	174	191.84	20	135.48	4	4.1	7	6.75	9	8.07	11	10.96	7	6.9	16	21.62	4	4.93	8	10.03	5	7.74	9	13.24	5	6.99	7	9.42	13	9.08	8	8.56	18	13.9
Mpo		NM_010824.2		Endogenous	mRNA	100	100	78	78	36	34.24	82	80.55	167	165.35	265	292.17	38	257.41	15	15.37	11	10.61	17	15.25	42	41.85	31	30.55	65	87.82	10	12.33	16	20.07	8	12.38	6	8.83	7	9.79	11	14.81	25	17.47	18	19.25	46	35.52
Msh2		NM_008628.2		Endogenous	mRNA	100	100	1064	1064.07	1091	1037.54	830	815.31	1149	1137.66	716	789.41	110	745.15	1018	1043.29	960	925.71	1137	1019.76	871	867.9	792	780.61	448	605.25	770	949.78	663	831.56	417	645.42	508	747.28	438	612.51	683	919.31	1176	821.74	484	517.63	1080	834.02
Msh6		NM_010830.1		Endogenous	mRNA	100	100	847	847.05	943	896.79	809	794.69	974	964.38	783	863.28	140	948.37	897	919.29	797	768.53	1102	988.37	796	793.16	868	855.52	504	680.91	649	800.53	620	777.63	394	609.82	593	872.32	462	646.07	575	773.94	1449	1012.5	579	619.23	1101	850.23
Mtor		NM_020009.2		Endogenous	mRNA	100	100	1054	1054.07	1132	1076.53	901	885.06	919	909.93	1038	1144.43	197	1334.49	802	821.93	1056	1018.28	973	872.67	1022	1018.36	966	952.11	816	1102.42	799	985.55	737	924.37	695	1075.69	792	1165.06	787	1100.55	714	961.04	1406	982.46	1002	1071.63	1265	976.88
Mutyh		NM_001159581.1		Endogenous	mRNA	100	100	85	85.01	73	69.42	61	59.92	113	111.88	99	109.15	15	101.61	82	84.04	73	70.39	60	53.81	71	70.75	60	59.14	34	45.93	48	59.21	46	57.7	41	63.46	47	69.14	48	67.12	46	61.92	126	88.04	68	72.73	89	68.73
Myb		NM_010848.3		Endogenous	mRNA	100	100	487	487.03	445	423.19	294	288.8	528	522.79	461	508.27	84	569.02	528	541.12	472	455.14	678	608.09	531	529.11	597	588.42	450	607.95	293	361.41	521	653.46	301	465.88	310	456.02	417	583.14	429	577.43	395	276.01	495	529.4	572	441.72
Myc		NM_010849.4		Endogenous	mRNA	100	100	1488	1488.09	1875	1783.12	1798	1766.19	1299	1286.17	714	787.21	146	989.01	2020	2070.19	1008	971.99	1477	1324.7	1633	1627.18	1480	1458.72	809	1092.96	1190	1467.84	926	1161.43	566	876.03	840	1235.67	405	566.36	881	1185.82	1637	1143.87	669	715.49	1488	1149.09
Mycn		NM_008709.3		Endogenous	mRNA	100	100	192	192.01	199	189.25	134	131.63	253	250.5	229	252.48	31	210	300	307.45	186	179.36	178	159.65	110	109.61	260	256.26	60	81.06	117	144.32	178	223.25	19	29.41	60	88.26	62	86.7	168	226.13	242	169.1	65	69.52	170	131.28
Myd88		NM_010851.2		Endogenous	mRNA	100	100	559	559.03	756	718.96	793	778.97	610	603.98	807	889.75	134	907.72	732	750.19	663	639.32	727	652.04	826	823.06	718	707.68	689	930.84	617	761.06	604	757.56	606	937.94	775	1140.05	595	832.06	616	829.13	1256	877.64	530	566.83	982	758.34
Nasp		NM_001081475.1		Endogenous	mRNA	100	100	1823	1823.11	1782	1694.68	1830	1797.62	2133	2111.94	1339	1476.29	186	1259.97	2231	2286.43	1923	1854.31	2281	2045.79	1989	1981.91	2087	2056.99	951	1284.81	1471	1814.45	1395	1749.66	874	1352.74	1038	1526.93	789	1103.35	1334	1795.55	2123	1483.47	831	888.74	1962	1515.13
Nbn		NM_013752.3		Endogenous	mRNA	100	100	238	238.01	275	261.52	216	212.18	309	305.95	385	424.48	48	325.15	242	248.01	290	279.64	327	293.28	271	270.03	277	273.02	183	247.23	199	245.46	240	301.02	215	332.77	225	330.98	229	320.24	202	271.89	421	294.18	248	265.23	362	279.55
Ncor1		NM_011308.2		Endogenous	mRNA	100	100	1594	1594.1	1711	1627.16	1545	1517.66	1582	1566.38	1736	1914	250	1693.51	1332	1365.1	1534	1479.2	1589	1425.15	1527	1521.56	1534	1511.94	1428	1929.23	1074	1324.76	1102	1382.17	1081	1673.13	1071	1575.47	1213	1696.28	1083	1457.71	2139	1494.65	1116	1193.55	1778	1373.04
Nf1		NM_010897.2		Endogenous	mRNA	100	100	522	522.03	582	553.48	485	476.42	448	443.58	439	484.01	76	514.83	428	438.63	473	456.1	559	501.36	423	421.49	413	407.06	340	459.34	414	510.66	349	437.73	293	453.49	277	407.48	303	423.72	310	417.26	609	425.54	390	417.1	558	430.91
Nf2		NM_001252252.1		Endogenous	mRNA	100	100	1066	1066.07	1200	1141.2	1029	1010.79	1055	1044.58	1240	1367.14	194	1314.17	824	844.47	1025	988.39	1135	1017.96	938	934.66	848	835.81	896	1210.5	741	914.01	695	871.7	729	1128.32	780	1147.4	822	1149.5	720	969.11	1211	846.2	784	838.48	1025	791.54
Nfatc1		NM_016791.4		Endogenous	mRNA	100	100	200	200.01	255	242.5	202	198.43	204	201.99	214	235.94	50	338.7	182	186.52	266	256.5	201	180.27	235	234.16	223	219.79	174	235.07	164	202.29	225	282.2	152	235.26	191	280.97	163	227.94	169	227.47	265	185.17	186	198.92	280	216.23
Nfe2l2		NR_132727.1		Endogenous	mRNA	100	100	400	400.02	463	440.31	389	382.12	290	287.14	412	454.24	72	487.73	270	276.71	320	308.57	346	310.32	363	361.71	370	364.68	324	437.73	313	386.08	198	248.34	288	445.76	232	341.28	230	321.64	205	275.93	853	596.04	475	508.01	537	414.69
Nfkb1		NM_008689.2		Endogenous	mRNA	100	100	842	842.05	901	856.85	954	937.12	794	786.16	780	859.98	137	928.05	952	975.65	905	872.67	856	767.73	927	923.7	986	971.82	629	849.78	727	896.74	658	825.29	580	897.7	737	1084.15	582	813.88	666	896.43	1727	1206.76	649	694.1	1247	962.98
Nfkbia		NM_010907.1		Endogenous	mRNA	100	100	3117	3117.19	4121	3919.07	4920	4832.94	2902	2873.35	2944	3245.86	719	4870.55	3656	3746.84	4231	4079.87	3493	3132.82	3883	3869.16	3162	3116.54	2652	3582.86	4225	5211.45	2618	3283.6	2033	3146.6	3033	4461.64	3757	5253.85	3160	4253.33	4087	2855.83	2163	2313.3	4571	3529.9
Nfkbiz		NM_030612.1		Endogenous	mRNA	100	100	837	837.05	1449	1378	1294	1271.1	886	877.25	1685	1857.77	258	1747.71	1026	1051.49	1576	1519.7	1105	991.06	1332	1327.25	1153	1136.42	2018	2726.33	943	1163.17	892	1118.78	1012	1566.34	1091	1604.9	1907	2666.78	1118	1504.82	1753	1224.93	891	952.91	2077	1603.94
Ngf		NM_001112698.1		Endogenous	mRNA	100	100	58	58	45	42.79	104	102.16	83	82.18	136	149.94	27	182.9	45	46.12	33	31.82	17	15.25	26	25.91	34	33.51	23	31.07	85	104.85	30	37.63	30	46.43	18	26.48	15	20.98	33	44.42	67	46.82	38	40.64	51	39.38
Ngfr		NM_033217.3		Endogenous	mRNA	100	100	112	112.01	86	81.79	77	75.64	94	93.07	153	168.69	30	203.22	22	22.55	91	87.75	37	33.18	36	35.87	51	50.27	28	37.83	59	72.78	36	45.15	48	74.29	94	138.28	33	46.15	26	35	205	143.25	96	102.67	63	48.65
Nkd1		NM_027280.3		Endogenous	mRNA	100	100	5014	5014.31	5229	4972.78	3318	3259.29	2355	2331.75	265	292.17	52	352.25	1237	1267.74	2143	2066.45	2141	1920.23	2446	2437.28	1576	1553.34	70	94.57	3193	3938.5	313	392.58	115	177.99	621	913.51	58	81.11	1511	2033.79	3806	2659.48	1474	1576.42	3267	2522.9
Nodal		NM_013611.4		Endogenous	mRNA	100	100	18	18	9	8.56	10	9.82	69	68.32	171	188.53	19	128.71	5	5.12	10	9.64	8	7.18	9	8.97	7	6.9	19	25.67	7	8.63	6	7.53	11	17.03	9	13.24	10	13.98	8	10.77	15	10.48	7	7.49	13	10.04
Nog		NM_008711.2		Endogenous	mRNA	100	100	18	18	17	16.17	4	3.93	26	25.74	58	63.95	13	88.06	6	6.15	10	9.64	5	4.48	11	10.96	22	21.68	15	20.27	19	23.44	6	7.53	19	29.41	13	19.12	16	22.37	8	10.77	37	25.85	27	28.88	34	26.26
Nos3		NM_008713.4		Endogenous	mRNA	100	100	124	124.01	89	84.64	123	120.82	189	187.13	200	220.51	50	338.7	71	72.76	100	96.43	74	66.37	87	86.69	105	103.49	79	106.73	76	93.74	109	136.71	43	66.55	72	105.91	39	54.54	65	87.49	187	130.67	118	126.2	98	75.68
Notch1		NM_008714.2		Endogenous	mRNA	100	100	1261	1261.08	1151	1094.6	948	931.23	996	986.17	565	622.93	96	650.31	1027	1052.52	1118	1078.06	876	785.67	882	878.86	891	878.19	388	524.19	849	1047.22	618	775.12	392	606.72	596	876.73	339	474.06	703	946.23	2418	1689.6	559	597.84	1056	815.48
Notch2		NM_010928.1		Endogenous	mRNA	100	100	456	456.03	583	554.43	538	528.48	440	435.66	388	427.78	74	501.28	524	537.02	617	594.96	502	450.24	482	480.28	544	536.18	221	298.57	505	622.91	486	609.56	307	475.16	557	819.36	327	457.28	414	557.24	1594	1113.82	433	463.09	563	434.77
Notch3		NM_008716.2		Endogenous	mRNA	100	100	133	133.01	125	118.87	141	138.51	137	135.65	203	223.81	28	189.67	133	136.3	168	162	84	75.34	88	87.69	103	101.52	87	117.54	100	123.35	120	150.51	87	134.66	173	254.49	84	117.47	63	84.8	587	410.17	152	162.56	114	88.04
Npm1		NM_008722.2		Endogenous	mRNA	100	100	9176	9176.57	10422	9911.32	11159	10961.5	10619	10514.1	5939	6547.95	1085	7349.85	10335	10591.8	8916	8597.51	12208	10949.2	9760	9725.22	8656	8531.54	4421	5972.79	7282	8982.2	6949	8715.71	4226	6540.84	6058	8911.51	5185	7250.78	6772	9115.05	11049	7720.6	4957	5301.45	8861	6842.79
Npm2		NM_181345.3		Endogenous	mRNA	95.12	100	5	5	5	4.75	14	13.75	5	4.95	6	6.62	4	27.1	3	3.07	6	5.79	12	10.76	6	5.98	3	2.96	3	4.05	3	3.7	7	8.78	5	7.74	1	1.47	1	1.4	2	2.69	11	7.69	5	5.35	10	7.72
Nr4a1		NM_010444.1		Endogenous	mRNA	100	100	460	460.03	455	432.7	653	641.45	330	326.74	226	249.17	139	941.59	558	571.86	700	675	388	347.99	381	379.64	449	442.54	214	289.11	717	884.4	466	584.48	231	357.53	169	248.6	198	276.89	368	495.32	515	359.86	482	515.49	880	679.57
Nr4a3		NM_015743.3		Endogenous	mRNA	100	100	49	49	87	82.74	81	79.57	40	39.61	40	44.1	21	142.26	47	48.17	49	47.25	35	31.39	75	74.73	78	76.88	48	64.85	81	99.91	41	51.42	51	78.94	36	52.96	26	36.36	33	44.42	70	48.91	20	21.39	52	40.16
Nras		NM_010937.2		Endogenous	mRNA	100	100	1464	1464.09	1454	1382.75	1332	1308.43	1304	1291.12	805	887.54	152	1029.66	1209	1239.04	1269	1223.67	1352	1212.59	1373	1368.11	1268	1249.77	649	876.8	1217	1501.14	909	1140.1	602	931.75	882	1297.45	724	1012.45	929	1250.43	1633	1141.07	657	702.65	1333	1029.39
Nsd1		NM_008739.3		Endogenous	mRNA	100	100	2376	2376.15	2426	2307.13	2059	2022.57	2009	1989.16	1587	1749.72	273	1849.32	1776	1820.13	2106	2030.77	2238	2007.23	2229	2221.06	2104	2073.75	1349	1822.51	1716	2116.65	1555	1950.34	1217	1883.63	1467	2158	1440	2013.72	1529	2058.02	2973	2077.41	1808	1933.63	2821	2178.48
Ntf3		NM_008742.2		Endogenous	mRNA	100	100	12	12	13	12.36	8	7.86	48	47.53	133	146.64	18	121.93	3	3.07	18	17.36	11	9.87	12	11.96	6	5.91	50	67.55	10	12.33	7	8.78	41	63.46	28	41.19	53	74.12	20	26.92	45	31.44	40	42.78	24	18.53
Nthl1		NM_008743.2		Endogenous	mRNA	100	100	115	115.01	125	118.87	110	108.05	120	118.82	128	141.12	50	338.7	85	87.11	69	66.54	101	90.59	90	89.68	100	98.56	46	62.15	64	78.94	47	58.95	52	80.48	46	67.67	43	60.13	41	55.19	143	99.92	67	71.66	110	84.95
Ntrk1		NM_001033124.1		Endogenous	mRNA	100	100	13	13	14	13.31	6	5.89	16	15.84	7	7.72	5	33.87	12	12.3	23	22.18	8	7.18	14	13.95	12	11.83	6	8.11	11	13.57	10	12.54	10	15.48	13	19.12	4	5.59	11	14.81	12	8.39	16	17.11	10	7.72
Ntrk2		NM_001025074.1		Endogenous	mRNA	100	100	5	5	8	7.61	24	23.58	4	3.96	151	166.48	9	60.97	8	8.2	36	34.71	7	6.28	6	5.98	13	12.81	88	118.89	11	13.57	25	31.36	68	105.25	25	36.78	14	19.58	26	35	151	105.51	29	31.02	16	12.36
Numbl		NM_010950.2		Endogenous	mRNA	100	100	132	132.01	179	170.23	133	130.65	113	111.88	231	254.69	18	121.93	99	101.46	204	196.71	108	96.86	159	158.43	215	211.91	132	178.33	96	118.41	177	222	151	233.71	167	245.66	145	202.77	148	199.21	390	272.52	465	497.31	212	163.71
Nupr1		NM_019738.1		Endogenous	mRNA	100	100	2068	2068.13	2205	2096.95	2106	2068.74	2048	2027.78	1711	1886.44	281	1903.51	2092	2143.98	2395	2309.45	2146	1924.72	2175	2167.25	2134	2103.32	1846	2493.95	1759	2169.69	1580	1981.7	1505	2329.38	2075	3052.39	820	1146.7	902	1214.08	4061	2837.66	7261	7765.54	5235	4042.66
Osm		NM_001013365.2		Endogenous	mRNA	100	100	100	100.01	227	215.88	333	327.11	188	186.14	114	125.69	26	176.13	229	234.69	83	80.04	108	96.86	216	215.23	169	166.57	28	37.83	502	619.21	214	268.41	67	103.7	122	179.47	26	36.36	182	244.97	409	285.79	36	38.5	234	180.7
Pak3		NM_001195046.1		Endogenous	mRNA	100	100	78	78	54	51.35	38	37.33	45	44.56	60	66.15	18	121.93	21	21.52	39	37.61	20	17.94	27	26.9	35	34.5	10	13.51	47	57.97	19	23.83	11	17.03	15	22.07	9	12.59	24	32.3	66	46.12	25	26.74	47	36.3
Pak7		NM_172858.2		Endogenous	mRNA	97.56	97.56	6	6	4	3.8	1	1	3	2.97	16	17.64	7	47.42	8	8.2	8	7.71	13	11.66	9	8.97	6	5.91	10	13.51	6	7.4	6	7.53	10	15.48	5	7.36	7	9.79	5	6.73	14	9.78	16	17.11	17	13.13
Pax3		NM_001159520.1		Endogenous	mRNA	100	100	37	37	21	19.97	39	38.31	91	90.1	151	166.48	28	189.67	10	10.25	10	9.64	2	1.79	9	8.97	12	11.83	25	33.78	10	12.33	11	13.8	7	10.83	11	16.18	6	8.39	7	9.42	10	6.99	10	10.69	24	18.53
Pax5		NM_008782.2		Endogenous	mRNA	100	100	15	15	8	7.61	19	18.66	37	36.63	167	184.12	70	474.18	7	7.17	37	35.68	100	89.69	19	18.93	20	19.71	41	55.39	6	7.4	18	22.58	30	46.43	88	129.45	82	114.67	43	57.88	54	37.73	17	18.18	110	84.95
Pax8		NM_011040.4		Endogenous	mRNA	100	100	76	76	58	55.16	70	68.76	142	140.6	150	165.38	35	237.09	62	63.54	60	57.86	79	70.85	92	91.67	82	80.82	60	81.06	50	61.67	61	76.51	59	91.32	43	63.25	95	132.85	59	79.41	59	41.23	81	86.63	120	92.67
Pbrm1		NM_001081251.1		Endogenous	mRNA	100	100	992	992.06	965	917.71	799	784.86	943	933.69	627	691.29	100	677.41	811	831.15	939	905.46	844	756.97	804	801.14	807	795.4	460	621.46	688	848.63	645	808.98	439	679.47	551	810.54	553	773.32	616	829.13	1074	750.47	517	552.92	951	734.4
Pbx1		NM_008783.2		Endogenous	mRNA	100	100	725	725.04	595	565.84	408	400.78	181	179.21	514	566.7	70	474.18	161	165	621	598.82	419	375.79	416	414.52	352	346.94	354	478.26	508	626.61	299	375.02	324	501.48	475	698.74	350	489.45	382	514.17	1485	1037.66	535	572.18	655	505.82
Pbx3		NM_016768.1		Endogenous	mRNA	100	100	270	270.02	240	228.24	215	211.2	296	293.08	765	843.44	129	873.85	191	195.75	345	332.68	368	330.05	306	304.91	315	310.47	299	403.95	207	255.33	258	323.59	421	651.61	320	470.73	344	481.05	272	366.11	778	543.64	556	594.63	442	341.33
Pck1		NM_011044.2		Endogenous	mRNA	100	100	15	15	13	12.36	7	6.88	63	62.38	166	183.02	48	325.15	4	4.1	25	24.11	52	46.64	49	48.83	32	31.54	217	293.17	6	7.4	9	11.29	155	239.9	38	55.9	223	311.85	15	20.19	21	14.67	397	424.59	154	118.92
Pcna		NM_011045.2		Endogenous	mRNA	100	100	4195	4195.26	4222	4015.12	4318	4241.6	5005	4955.58	3334	3675.85	586	3969.6	5272	5403	4401	4243.79	6000	5381.31	4401	4385.32	5108	5034.56	2313	3124.87	3434	4235.77	3273	4105.13	2314	3581.52	2731	4017.39	2114	2956.25	3253	4378.51	5754	4020.66	2718	2906.86	5225	4034.94
Pdgfa		NM_008808.3		Endogenous	mRNA	100	100	2197	2197.14	2186	2078.89	2192	2153.21	2233	2210.95	1633	1800.44	310	2099.96	1691	1733.02	2002	1930.49	2414	2165.08	1563	1557.43	1656	1632.19	1596	2156.2	1705	2103.08	1313	1646.82	893	1382.15	1105	1625.49	1641	2294.8	1691	2276.07	2200	1537.27	1460	1561.45	2509	1937.54
Pdgfb		NM_011057.3		Endogenous	mRNA	100	100	242	242.01	294	279.59	437	429.27	369	365.36	395	435.5	66	447.09	399	408.91	290	279.64	248	222.43	266	265.05	351	345.95	188	253.99	365	450.22	276	346.17	183	283.24	184	270.67	151	211.16	285	383.61	366	255.75	229	244.91	291	224.72
Pdgfc		NM_019971.2		Endogenous	mRNA	100	100	369	369.02	584	555.38	328	322.2	236	233.67	515	567.81	64	433.54	108	110.68	251	242.03	234	209.87	212	211.24	179	176.43	324	437.73	280	345.37	109	136.71	188	290.98	171	251.55	188	262.9	172	231.51	424	296.27	212	226.73	206	159.08
Pdgfd		NM_027924.2		Endogenous	mRNA	100	100	288	288.02	227	215.88	186	182.71	244	241.59	256	282.25	52	352.25	121	124.01	175	168.75	62	55.61	177	176.37	164	161.64	49	66.2	176	217.09	100	125.42	65	100.6	173	254.49	144	201.37	109	146.71	380	265.53	142	151.87	170	131.28
Pdgfra		NM_001083316.1		Endogenous	mRNA	100	100	2071	2071.13	2251	2140.7	1574	1546.15	1634	1617.87	1376	1517.09	234	1585.13	1387	1421.46	1743	1680.74	1220	1094.2	1736	1729.81	1655	1631.2	1104	1491.51	1540	1899.56	1761	2208.72	1142	1767.54	1098	1615.19	961	1343.88	1296	1744.4	2591	1810.49	2920	3122.9	2394	1848.74
Pdgfrb		NM_008809.1		Endogenous	mRNA	100	100	308	308.02	366	348.07	418	410.6	444	439.62	356	392.5	48	325.15	363	372.02	389	375.1	252	226.02	352	350.75	407	401.15	188	253.99	312	384.85	372	466.58	201	311.1	206	303.03	189	264.3	214	288.04	585	408.77	378	404.27	424	327.43
Pgf		NM_008827.2		Endogenous	mRNA	100	100	61	61	72	68.47	107	105.11	104	102.97	166	183.02	18	121.93	92	94.29	71	68.46	37	33.18	56	55.8	65	64.07	27	36.48	93	114.71	54	67.73	28	43.34	56	82.38	17	23.77	41	55.19	68	47.52	70	74.86	88	67.96
Phf6		NM_027642.1		Endogenous	mRNA	100	100	627	627.04	624	593.42	579	568.76	638	631.7	442	487.32	88	596.12	502	514.47	502	484.07	599	537.23	631	628.75	624	615.03	338	456.64	506	624.14	364	456.54	271	419.44	325	478.09	262	366.38	382	514.17	676	472.36	289	309.08	608	469.52
Pias1		NM_019663.3		Endogenous	mRNA	100	100	301	301.02	346	329.05	271	266.2	284	281.2	333	367.14	43	291.28	225	230.59	317	305.68	223	200.01	303	301.92	268	264.15	249	336.4	180	222.03	187	234.54	203	314.2	212	311.86	222	310.45	181	243.62	396	276.71	239	255.61	323	249.43
Pik3ca		NM_008839.1		Endogenous	mRNA	100	100	997	997.06	1132	1076.53	1014	996.06	1058	1047.55	1135	1251.38	190	1287.07	881	902.89	1066	1027.92	1040	932.76	920	916.72	922	908.74	841	1136.19	771	951.01	671	841.59	596	922.47	748	1100.33	895	1251.58	755	1016.22	1538	1074.69	773	826.71	1367	1055.65
Pik3cb		NM_029094.3		Endogenous	mRNA	100	100	438	438.03	536	509.74	387	380.15	427	422.78	534	588.75	85	575.79	309	316.68	564	543.85	437	391.94	354	352.74	339	334.13	433	584.98	380	468.72	250	313.56	306	473.62	431	634.01	329	460.08	298	401.11	964	673.6	346	370.04	495	382.26
Pik3cd		XM_003945690.1		Endogenous	mRNA	100	100	223	223.01	286	271.99	296	290.76	202	200.01	458	504.96	102	690.95	182	186.52	260	250.71	252	226.02	300	298.93	300	295.69	271	366.12	218	268.9	204	255.86	357	552.55	281	413.36	296	413.93	184	247.66	375	262.03	169	180.74	414	319.71
Pik3cg		NM_020272.2		Endogenous	mRNA	100	100	228	228.01	396	376.6	238	233.79	204	201.99	259	285.56	63	426.77	199	203.94	232	223.71	314	281.62	260	259.07	231	227.68	215	290.47	214	263.96	311	390.07	248	383.85	338	497.21	272	380.37	149	200.55	333	232.69	167	178.6	345	266.42
Pik3r1		NM_001024955.1		Endogenous	mRNA	100	100	767	767.05	969	921.52	710	697.44	912	903	1375	1515.99	258	1747.71	948	971.56	1063	1025.03	1083	971.33	1036	1032.31	1203	1185.7	1137	1536.09	574	708.02	831	1042.27	726	1123.68	825	1213.6	1117	1562.03	729	981.23	2021	1412.19	1669	1784.97	1519	1173.03
Pik3r2		NM_008841.2		Endogenous	mRNA	100	100	1222	1222.08	1266	1203.97	1146	1125.72	956	946.56	1027	1132.3	149	1009.33	794	813.73	1067	1028.89	983	881.64	820	817.08	842	829.89	711	960.56	786	969.51	645	808.98	541	837.34	676	994.42	834	1166.28	682	917.97	1464	1022.98	705	753.99	1049	810.08
Pik3r3		NM_181585.5		Endogenous	mRNA	100	100	1937	1937.12	1569	1492.12	1226	1204.31	1269	1256.47	586	646.09	97	657.08	923	945.93	848	817.71	1260	1130.08	1209	1204.69	968	954.08	549	741.7	1315	1622.03	541	678.54	321	496.83	417	613.42	711	994.27	637	857.4	1449	1012.5	676	722.97	1449	1118.97
Pik3r5		NM_177320.2		Endogenous	mRNA	100	100	82	82.01	137	130.29	92	90.37	136	134.66	279	307.61	53	359.03	71	72.76	96	92.57	107	95.97	127	126.55	93	91.66	131	176.98	70	86.34	116	145.49	137	212.04	149	219.18	122	170.61	109	146.71	148	103.42	117	125.13	157	121.24
Pim1		NM_008842.3		Endogenous	mRNA	100	100	555	555.03	899	854.95	696	683.68	479	474.27	526	579.93	84	569.02	578	592.36	617	594.96	434	389.25	755	752.31	525	517.45	432	583.63	548	675.95	554	694.85	445	688.75	554	814.95	413	577.55	459	617.81	1114	778.42	617	659.87	1007	777.64
Pitx2		NM_001042502.1		Endogenous	mRNA	100	100	26	26	13	12.36	30	29.47	56	55.45	73	80.49	31	210	8	8.2	10	9.64	11	9.87	23	22.92	11	10.84	33	44.58	29	35.77	6	7.53	12	18.57	3	4.41	5	6.99	7	9.42	29	20.26	9	9.63	14	10.81
Pkmyt1		NM_023058.3		Endogenous	mRNA	100	100	295	295.02	241	229.19	250	245.58	293	290.11	322	355.02	62	419.99	361	369.97	358	345.21	370	331.85	337	335.8	390	384.39	204	275.6	201	247.93	243	304.78	224	346.7	220	323.63	169	236.33	201	270.54	466	325.62	336	359.35	374	288.82
Pla1a		NM_134102.2		Endogenous	mRNA	100	100	375	375.02	520	494.52	540	530.45	403	399.02	324	357.22	43	291.28	472	483.73	350	337.5	277	248.44	442	440.43	478	471.13	160	216.16	350	431.72	329	412.64	173	267.76	210	308.92	165	230.74	171	230.16	486	339.6	287	306.94	276	213.14
Pla2g10		NM_011987.2		Endogenous	mRNA	100	100	1167	1167.07	1234	1173.53	938	921.4	1246	1233.7	1899	2093.71	327	2215.12	898	920.31	1452	1400.13	1415	1269.09	1586	1580.35	1055	1039.83	1732	2339.94	741	914.01	1109	1390.95	1074	1662.3	1023	1504.87	2589	3620.5	939	1263.89	1180	824.54	2074	2218.12	2129	1644.09
Pla2g2a		NM_001082531.1		Endogenous	mRNA	100	100	11245	11245.7	7690	7313.19	6266	6155.13	3783	3745.65	605	667.03	118	799.34	3947	4045.07	6559	6324.71	8371	7507.83	7273	7247.08	5090	5016.81	560	756.56	6884	8491.27	2681	3362.62	564	872.94	2918	4292.47	375	524.41	4095	5511.83	6250	4367.25	4337	4638.36	7512	5801.05
Pla2g3		NM_172791.2		Endogenous	mRNA	100	100	60	60	37	35.19	46	45.19	123	121.79	456	502.76	46	311.61	35	35.87	111	107.03	52	46.64	75	74.73	43	42.38	238	321.54	42	51.81	46	57.7	225	348.25	76	111.8	178	248.92	43	57.88	76	53.11	144	154.01	144	111.2
Pla2g4a		NM_008869.2		Endogenous	mRNA	100	100	285	285.02	307	291.96	326	320.23	396	392.09	557	614.11	68	460.64	462	473.48	340	327.85	408	365.93	301	299.93	501	493.8	424	572.83	253	312.07	415	520.51	394	609.82	290	426.6	336	469.87	281	378.22	437	305.36	524	560.41	411	317.39
Pla2g4c		NM_001168504.1		Endogenous	mRNA	100	100	152	152.01	123	116.97	130	127.7	183	181.19	509	561.19	50	338.7	62	63.54	41	39.54	89	79.82	102	101.64	95	93.63	743	1003.8	33	40.7	42	52.68	844	1306.31	25	36.78	18	25.17	22	29.61	80	55.9	91	97.32	136	105.02
Pla2g4e		NM_177845.4		Endogenous	mRNA	97.56	100	5	5	6	5.71	4	3.93	6	5.94	11	12.13	17	115.16	1	1.02	30	28.93	11	9.87	11	10.96	10	9.86	5	6.76	11	13.57	12	15.05	5	7.74	11	16.18	4	5.59	7	9.42	15	10.48	3	3.21	2	1.54
Pla2g4f		NM_001024145.2		Endogenous	mRNA	100	100	133	133.01	111	105.56	111	109.04	215	212.88	205	226.02	44	298.06	54	55.34	254	244.93	185	165.92	301	299.93	162	159.67	126	170.23	68	83.88	136	170.58	70	108.34	187	275.08	446	623.69	133	179.02	229	160.02	301	321.92	339	261.79
Pla2g5		NM_001122954.1		Endogenous	mRNA	100	100	121	121.01	91	86.54	64	62.87	249	246.54	665	733.19	96	650.31	160	163.98	209	201.53	256	229.6	221	220.21	259	255.28	486	656.59	55	67.84	185	232.03	233	360.63	190	279.5	335	468.47	159	214.01	187	130.67	445	475.92	398	307.35
Plat		NM_008872.1		Endogenous	mRNA	100	100	1247	1247.08	2683	2551.53	2628	2581.5	583	577.24	112	123.48	44	298.06	547	560.59	794	765.64	1011	906.75	1148	1143.91	529	521.39	81	109.43	1553	1915.59	236	296	95	147.04	460	676.67	142	198.58	769	1035.07	2097	1465.3	416	444.91	1367	1055.65
Plau		NM_008873.2		Endogenous	mRNA	100	100	573	573.04	832	791.23	1899	1865.4	559	553.48	507	558.99	113	765.47	825	845.5	478	460.93	482	432.3	579	576.94	628	618.97	434	586.34	1396	1721.94	878	1101.22	305	472.07	404	594.3	210	293.67	1080	1453.67	634	443.01	303	324.05	809	624.74
Plcb1		NM_019677.1		Endogenous	mRNA	100	100	295	295.02	254	241.55	216	212.18	196	194.06	450	496.14	64	433.54	133	136.3	298	287.36	160	143.5	291	289.96	247	243.45	164	221.56	203	250.4	246	308.54	254	393.13	253	372.17	213	297.86	227	305.54	655	457.69	487	520.84	337	260.24
Plcb4		NM_013829.2		Endogenous	mRNA	100	100	606	606.04	623	592.47	491	482.31	615	608.93	721	794.93	112	758.69	690	707.14	649	625.82	659	591.05	617	614.8	641	631.78	366	494.47	484	597	343	430.2	473	732.09	480	706.1	500	699.21	491	660.88	1259	879.74	805	860.94	681	525.89
Plce1		NM_019588.2		Endogenous	mRNA	100	100	407	407.03	386	367.09	329	323.18	400	396.05	863	951.49	153	1036.43	282	289.01	420	405	555	497.77	496	494.23	428	421.85	652	880.85	207	255.33	332	416.41	400	619.1	407	598.71	923	1290.74	381	512.82	505	352.87	652	697.31	779	601.57
Plcg2		NM_172285.1		Endogenous	mRNA	100	100	613	613.04	815	775.06	698	685.65	613	606.95	838	923.92	173	1171.91	645	661.03	585	564.1	751	673.56	682	679.57	704	693.88	618	834.92	467	576.03	456	571.93	551	852.82	624	917.92	542	757.94	433	582.81	832	581.37	390	417.1	948	732.08
Pld1		NM_001164056.1		Endogenous	mRNA	100	100	682	682.04	861	818.81	818	803.53	863	854.48	1900	2094.82	253	1713.84	576	590.31	1053	1015.39	1006	902.27	882	878.86	780	768.78	1844	2491.25	466	574.8	667	836.58	1154	1786.12	670	985.59	1414	1977.36	567	763.18	989	691.07	1083	1158.25	1107	854.87
Pml		NM_008884.5		Endogenous	mRNA	100	100	708	708.04	986	937.69	803	788.79	604	598.04	1003	1105.84	179	1212.56	790	809.63	674	649.92	684	613.47	797	794.16	747	736.26	699	944.35	476	587.14	451	565.66	670	1037	658	967.94	810	1132.72	428	576.08	988	690.37	502	536.88	998	770.69
Polb		NM_011130.2		Endogenous	mRNA	100	100	812	812.05	873	830.22	748	734.76	643	636.65	408	449.83	73	494.51	549	562.64	639	616.17	636	570.42	746	743.34	721	710.63	399	539.05	626	772.16	423	530.54	303	468.97	318	467.79	298	416.73	434	584.16	987	689.68	416	444.91	859	663.35
Pold1		NM_011131.3		Endogenous	mRNA	100	100	166	166.01	185	175.93	142	139.49	213	210.9	146	160.97	27	182.9	238	243.91	251	242.03	248	222.43	201	200.28	257	253.3	122	164.82	120	148.02	170	213.22	147	227.52	125	183.88	107	149.63	166	223.43	358	250.16	117	125.13	215	166.03
Pold4		NM_027196.3		Endogenous	mRNA	100	100	846	846.05	949	902.5	839	824.15	731	723.78	887	977.95	228	1544.49	624	639.5	946	912.21	775	695.09	844	840.99	797	785.54	732	988.94	651	802.99	708	888	746	1154.63	703	1034.14	799	1117.33	665	895.08	1401	978.96	816	872.7	1286	993.1
Pole2		NM_011133.2		Endogenous	mRNA	100	100	387	387.02	345	328.09	408	400.78	637	630.71	512	564.5	88	596.12	506	518.57	417	402.1	544	487.91	390	388.61	552	544.06	222	299.92	283	349.07	361	452.78	255	394.68	304	447.19	185	258.71	304	409.18	528	368.95	257	274.86	501	386.89
Polr2d		NM_027002.3		Endogenous	mRNA	100	100	746	746.05	749	712.3	751	737.71	790	782.2	773	852.26	140	948.37	809	829.1	720	694.28	840	753.38	846	842.99	887	874.25	520	702.52	538	663.61	656	822.78	498	770.79	525	772.29	421	588.73	555	747.03	1417	990.14	980	1048.1	1193	921.28
Polr2h		NM_145632.2		Endogenous	mRNA	100	100	1104	1104.07	1151	1094.6	1051	1032.4	1125	1113.89	1043	1149.94	166	1124.49	1055	1081.21	1039	1001.89	1244	1115.73	1072	1068.18	1145	1128.54	777	1049.73	721	889.34	832	1043.53	599	927.11	793	1166.53	866	1211.03	851	1145.44	1341	937.04	828	885.54	1309	1010.86
Polr2j		NM_011293.2		Endogenous	mRNA	100	100	1377	1377.09	1304	1240.1	1235	1213.15	1251	1238.65	1062	1170.89	165	1117.72	1338	1371.25	1305	1258.38	1452	1302.28	1275	1270.46	1220	1202.46	982	1326.69	1032	1272.95	981	1230.41	855	1323.34	919	1351.88	931	1301.92	897	1207.35	1692	1182.3	993	1062	1490	1150.63
Pparg		NM_011146.1		Endogenous	mRNA	100	100	155	155.01	187	177.84	227	222.98	259	256.44	972	1071.66	107	724.82	174	178.32	346	333.64	400	358.75	272	271.03	236	232.61	707	955.16	75	92.51	216	270.92	616	953.42	184	270.67	364	509.02	234	314.96	305	213.12	492	526.19	415	320.48
Ppargc1a		NM_008904.2		Endogenous	mRNA	100	100	860	860.05	613	582.96	489	480.35	745	737.64	398	438.81	76	514.83	573	587.24	729	702.96	430	385.66	620	617.79	426	419.87	356	480.96	530	653.74	230	288.48	135	208.95	292	429.54	784	1096.36	508	683.76	636	444.41	405	433.14	782	603.89
Ppp2cb		NM_017374.3		Endogenous	mRNA	100	100	4925	4925.31	4537	4314.69	4266	4190.52	4325	4282.3	1996	2200.66	376	2547.05	3600	3689.45	4131	3983.44	4181	3749.88	4352	4336.49	4043	3984.87	1843	2489.9	4017	4954.89	3257	4085.06	1448	2241.16	2869	4220.39	2305	3223.35	3679	4951.9	6371	4451.8	3535	3780.64	4834	3732.99
Ppp2r1a		NM_016891.3		Endogenous	mRNA	100	100	4294	4294.27	6482	6164.38	5997	5890.89	6228	6166.51	7015	7734.28	987	6686	4944	5066.85	6250	6026.75	6440	5775.94	5870	5849.08	5494	5415.01	6036	8154.66	4746	5854.09	4388	5503.6	4665	7220.31	4415	6494.6	5321	7440.97	4295	5781.03	7612	5318.96	5486	5867.2	6732	5198.7
Ppp2r2b		NM_028392.3		Endogenous	mRNA	100	100	21	21	8	7.61	12	11.79	11	10.89	29	31.97	6	40.64	7	7.17	13	12.54	11	9.87	13	12.95	22	21.68	10	13.51	6	7.4	12	15.05	17	26.31	11	16.18	16	22.37	13	17.5	40	27.95	23	24.6	15	11.58
Ppp2r2c		NM_172994.2		Endogenous	mRNA	97.56	100	29	29	19	18.07	23	22.59	98	97.03	244	269.02	28	189.67	6	6.15	25	24.11	13	11.66	19	18.93	25	24.64	37	49.99	1	1.23	5	6.27	53	82.03	62	91.2	17	23.77	11	14.81	100	69.88	59	63.1	51	39.38
Ppp3ca		NM_008913.4		Endogenous	mRNA	100	100	1149	1149.07	1266	1203.97	928	911.58	971	961.41	1164	1283.35	187	1266.75	797	816.8	1193	1150.39	1043	935.45	1113	1109.03	1155	1138.39	976	1318.58	889	1096.56	910	1141.36	687	1063.31	1078	1585.77	1041	1455.75	895	1204.66	2327	1626.01	1548	1655.57	1429	1103.53
Ppp3cb		NM_008914.1		Endogenous	mRNA	100	100	1643	1643.1	1789	1701.34	1484	1457.74	1510	1495.09	1565	1725.47	243	1646.1	1510	1547.52	1642	1583.35	1586	1422.46	1627	1621.2	1497	1475.48	1140	1540.15	1180	1455.51	1137	1426.07	963	1490.5	1193	1754.94	1165	1629.15	1126	1515.59	2124	1484.17	1206	1289.8	1758	1357.59
Ppp3cc		NM_008915.2		Endogenous	mRNA	100	100	382	382.02	532	505.93	352	345.77	305	301.99	655	722.16	123	833.21	332	340.25	397	382.82	428	383.87	458	456.37	441	434.66	449	606.6	240	296.04	395	495.42	437	676.37	415	610.48	526	735.57	328	441.49	509	355.67	490	524.05	671	518.17
Ppp3r1		NM_024459.2		Endogenous	mRNA	100	100	2448	2448.15	2824	2685.62	2857	2806.45	2533	2507.99	2674	2948.18	481	3258.32	2154	2207.52	2882	2779.05	2753	2469.12	3032	3021.2	2908	2866.19	2169	2930.33	2248	2772.86	2279	2858.41	1888	2922.18	2229	3278.93	2467	3449.89	2160	2907.34	3925	2742.63	2528	2703.66	3322	2565.37
Ppp3r2		NM_001004025.4		Endogenous	mRNA	100	100	28	28	15	14.26	26	25.54	128	126.74	277	305.4	31	210	9	9.22	6	5.79	12	10.76	12	11.96	15	14.78	29	39.18	11	13.57	11	13.8	7	10.83	7	10.3	7	9.79	13	17.5	13	9.08	7	7.49	39	30.12
Prdm1		NM_007548.3		Endogenous	mRNA	100	100	249	249.02	527	501.18	353	346.75	260	257.43	406	447.63	66	447.09	261	267.49	288	277.71	216	193.73	305	303.91	213	209.94	350	472.85	287	354.01	247	309.8	244	377.65	328	482.5	309	432.11	182	244.97	499	348.68	207	221.38	488	376.85
Prkaa2		NM_178143.1		Endogenous	mRNA	100	100	202	202.01	245	232.99	215	211.2	404	400.01	1429	1575.52	169	1144.82	76	77.89	477	459.96	525	470.86	478	476.3	379	373.55	1158	1564.46	185	228.19	349	437.73	867	1341.91	427	628.13	1264	1767.6	384	516.86	388	271.12	1236	1321.89	799	617.02
Prkaca		NM_008854.3		Endogenous	mRNA	100	100	1640	1640.1	1742	1656.64	1481	1454.79	1533	1517.86	1542	1700.11	230	1558.03	1247	1277.98	1577	1520.67	1528	1370.44	1536	1530.53	1580	1557.28	1405	1898.16	1190	1467.84	1180	1480	1274	1971.85	1147	1687.27	1378	1927.02	1162	1564.04	1970	1376.56	1328	1420.28	1790	1382.3
Prkacb		NM_011100.3		Endogenous	mRNA	100	100	694	694.04	890	846.39	620	609.03	1028	1017.85	1480	1631.75	294	1991.57	663	679.47	1361	1312.38	1115	1000.03	1146	1141.92	1030	1015.19	1033	1395.59	574	708.02	1100	1379.66	713	1103.55	1140	1676.98	2343	3276.49	949	1277.35	1718	1200.47	1946	2081.22	1653	1276.51
Prkar1b		NM_008923.2		Endogenous	mRNA	100	100	121	121.01	149	141.7	168	165.03	151	149.51	186	205.07	31	210	83	85.06	105	101.25	76	68.16	107	106.62	109	107.43	55	74.31	101	124.58	52	65.22	75	116.08	42	61.78	48	67.12	66	88.84	202	141.15	124	132.62	139	107.34
Prkar2a		NM_008924.2		Endogenous	mRNA	100	100	1149	1149.07	1356	1289.56	1463	1437.11	1378	1364.39	1925	2122.38	307	2079.64	1284	1315.9	1525	1470.53	1983	1778.52	1571	1565.4	1656	1632.19	1672	2258.88	890	1097.8	1168	1464.95	1242	1922.32	1148	1688.74	1676	2343.74	1050	1413.29	1941	1356.29	1736	1856.63	2207	1704.33
Prkar2b		NM_011158.3		Endogenous	mRNA	100	100	486	486.03	519	493.57	409	401.76	574	568.33	604	665.93	100	677.41	533	546.24	450	433.93	350	313.91	348	346.76	377	371.58	295	398.55	363	447.75	413	518	195	301.81	387	569.29	250	349.6	234	314.96	933	651.94	323	345.44	482	372.22
Prkca		NM_011101.3		Endogenous	mRNA	100	100	256	256.02	293	278.64	178	174.85	447	442.59	1286	1417.86	141	955.14	298	305.4	428	412.71	435	390.15	341	339.78	398	392.28	1056	1426.66	155	191.19	317	397.59	861	1332.62	394	579.59	750	1048.81	296	398.41	391	273.22	733	783.93	568	438.63
Prkcb		NM_008855.2		Endogenous	mRNA	100	100	104	104.01	141	134.09	137	134.58	158	156.44	381	420.07	79	535.15	97	99.41	242	233.36	133	119.29	144	143.49	117	115.32	174	235.07	84	103.61	97	121.66	206	318.84	267	392.77	272	380.37	242	325.73	337	235.48	128	136.89	192	148.27
Prkcg		NM_011102.3		Endogenous	mRNA	97.56	100	44	44	51	48.5	52	51.08	54	53.47	91	100.33	1	6.77	38	38.94	48	46.29	33	29.6	44	43.84	38	37.45	64	86.46	35	43.17	64	80.27	31	47.98	51	75.02	28	39.16	49	65.95	42	29.35	70	74.86	38	29.35
Prkdc		NM_011159.2		Endogenous	mRNA	100	100	642	642.04	641	609.59	495	486.24	554	548.53	604	665.93	93	629.99	430	440.68	473	456.1	536	480.73	467	465.34	489	481.97	346	467.45	330	407.05	309	387.56	293	453.49	288	423.66	311	434.91	325	437.45	597	417.16	251	268.44	424	327.43
Prkx		NM_016979.1		Endogenous	mRNA	100	100	1115	1115.07	1233	1172.58	1103	1083.48	920	910.92	992	1093.71	163	1104.17	700	717.39	924	890.99	926	830.52	920	916.72	754	743.16	1031	1392.89	1011	1247.05	609	763.83	549	849.72	673	990	747	1044.62	658	885.66	1240	866.46	571	610.68	1134	875.72
Prl		NM_011164.1		Endogenous	mRNA	97.56	100	38	38	16	15.22	47	46.17	102	100.99	187	206.17	28	189.67	7	7.17	13	12.54	12	10.76	20	19.93	17	16.76	36	48.64	12	14.8	13	16.31	5	7.74	7	10.3	6	8.39	8	10.77	11	7.69	15	16.04	28	21.62
Prlr		NM_011169.5		Endogenous	mRNA	100	100	13	13	13	12.36	10	9.82	21	20.79	41	45.2	17	115.16	11	11.27	31	29.89	32	28.7	24	23.91	23	22.67	53	71.6	9	11.1	32	40.14	56	86.67	28	41.19	37	51.74	15	20.19	46	32.14	65	69.52	41	31.66
Prmt8		NM_201371.1		Endogenous	mRNA	100	100	14	14	16	15.22	11	10.81	55	54.46	135	148.84	14	94.84	15	15.37	12	11.57	16	14.35	6	5.98	12	11.83	17	22.97	12	14.8	8	10.03	9	13.93	10	14.71	10	13.98	18	24.23	21	14.67	19	20.32	22	16.99
Prom1		NM_001163577.1		Endogenous	mRNA	100	100	3877	3877.24	4583	4358.43	4907	4820.17	3660	3623.86	8682	9572.21	729	4938.29	5166	5294.36	3527	3401.01	7643	6854.89	3927	3913.01	4205	4144.54	8457	11425.5	2765	3410.57	3322	4166.58	6072	9398.01	1806	2656.68	2739	3830.26	2420	3257.3	3006	2100.47	5381	5754.91	4603	3554.61
Ptch1		NM_008957.2		Endogenous	mRNA	100	100	861	861.05	837	795.99	528	518.66	749	741.6	833	918.41	103	697.73	454	465.28	691	666.32	489	438.58	743	740.35	564	555.89	578	780.88	586	722.82	310	388.81	373	577.32	397	584	725	1013.85	345	464.37	691	482.84	958	1024.57	844	651.77
Ptcra		NM_011195.2		Endogenous	mRNA	100	100	20	20	8	7.61	14	13.75	50	49.51	73	80.49	11	74.51	7	7.17	8	7.71	7	6.28	10	9.96	5	4.93	7	9.46	7	8.63	8	10.03	3	4.64	8	11.77	2	2.8	8	10.77	10	6.99	8	8.56	9	6.95
Pten		NM_008960.2		Endogenous	mRNA	100	100	3360	3360.21	3455	3285.7	2807	2757.33	3471	3436.73	3984	4392.5	553	3746.05	2225	2280.29	3089	2978.66	2883	2585.72	2889	2878.71	2698	2659.21	2215	2992.47	2576	3177.44	2227	2793.19	1818	2813.83	2105	3096.52	2439	3410.74	2297	3091.74	4084	2853.74	2593	2773.18	3504	2705.92
Ptk2		NM_007982.2		Endogenous	mRNA	100	100	1060	1060.07	1163	1106.01	997	979.36	1027	1016.86	964	1062.84	129	873.85	1059	1085.31	1044	1006.71	1141	1023.35	1204	1199.71	1249	1231.04	884	1194.29	839	1034.89	814	1020.95	691	1069.5	623	916.45	662	925.75	849	1142.75	1451	1013.9	1090	1165.74	1233	952.17
Ptpn11		NM_011202.3		Endogenous	mRNA	100	100	1378	1378.09	1520	1445.52	1400	1375.23	1299	1286.17	1265	1394.71	185	1253.2	1265	1296.43	1415	1364.46	1331	1193.75	1506	1500.63	1546	1523.77	974	1315.88	1151	1419.73	1079	1353.32	994	1538.48	1002	1473.97	918	1283.75	1022	1375.6	2114	1477.18	1431	1530.44	1628	1257.2
Ptpn5		NM_001163565.1		Endogenous	mRNA	100	100	23	23	26	24.73	17	16.7	91	90.1	174	191.84	21	142.26	18	18.45	17	16.39	22	19.73	35	34.88	24	23.65	23	31.07	23	28.37	22	27.59	23	35.6	12	17.65	18	25.17	21	28.27	10	6.99	24	25.67	35	27.03
Ptprr		NM_011217.2		Endogenous	mRNA	100	100	119	119.01	101	96.05	149	146.36	217	214.86	642	707.83	108	731.6	84	86.09	127	122.46	155	139.02	259	258.08	160	157.7	478	645.78	87	107.31	80	100.34	265	410.16	174	255.96	741	1036.23	111	149.4	202	141.15	414	442.77	543	419.32
Rac1		NM_009007.2		Endogenous	mRNA	100	100	4037	4037.25	4829	4592.38	4816	4730.78	4592	4546.66	5078	5598.67	748	5067	4393	4502.15	5316	5126.11	5461	4897.89	5215	5196.42	4785	4716.2	4750	6417.27	3530	4354.18	4055	5085.94	3679	5694.22	4364	6419.58	5217	7295.53	4010	5397.42	9517	6650.1	6788	7259.68	8721	6734.68
Rac2		NM_009008.3		Endogenous	mRNA	100	100	88	88.01	137	130.29	137	134.58	173	171.29	372	410.14	76	514.83	95	97.36	154	148.5	208	186.55	146	145.48	120	118.27	154	208.05	121	149.25	146	183.12	184	284.79	231	339.81	184	257.31	141	189.78	246	171.89	136	145.45	178	137.46
Rac3		NM_133223.4		Endogenous	mRNA	100	100	892	892.06	650	618.15	451	443.02	432	427.73	196	216.1	32	216.77	437	447.86	527	508.18	390	349.79	422	420.5	402	396.22	153	206.7	423	521.76	177	222	96	148.59	202	297.15	160	223.75	264	355.34	797	556.91	317	339.03	523	403.88
Rad21		NM_009009.4		Endogenous	mRNA	100	100	2982	2982.18	2833	2694.18	2914	2862.44	3373	3339.7	2997	3304.3	458	3102.52	3077	3153.46	3220	3104.98	3849	3452.11	2409	2400.42	2673	2634.57	2375	3208.64	2431	2998.59	2345	2941.19	2017	3121.84	2190	3221.56	2376	3322.64	2309	3107.89	3722	2600.78	2841	3038.41	3945	3046.48
Rad50		NM_009012.2		Endogenous	mRNA	100	100	419	419.03	450	427.95	393	386.05	455	450.51	483	532.52	63	426.77	446	457.08	460	443.57	554	496.87	435	433.45	440	433.67	261	352.61	362	446.52	300	376.27	263	407.06	291	428.07	302	422.32	326	438.79	616	430.44	396	423.52	557	430.14
Rad51		NM_011234.4		Endogenous	mRNA	100	100	465	465.03	351	333.8	441	433.2	598	592.1	434	478.5	73	494.51	670	686.65	604	582.42	875	784.77	555	553.02	670	660.37	262	353.96	362	446.52	417	523.02	324	501.48	340	500.15	218	304.85	418	562.62	582	406.68	273	291.97	541	417.78
Rad52		NM_001166381.1		Endogenous	mRNA	100	100	210	210.01	172	163.57	187	183.69	237	234.66	267	294.38	35	237.09	185	189.6	191	184.18	167	149.78	164	163.42	165	162.63	151	204	135	166.52	113	141.73	116	179.54	86	126.51	120	167.81	100	134.6	238	166.3	112	119.78	189	145.95
Raf1		NM_029780.3		Endogenous	mRNA	100	100	1536	1536.1	1670	1588.17	1334	1310.4	1444	1429.74	1375	1515.99	237	1605.45	1298	1330.25	1570	1513.92	1572	1409.9	1473	1467.75	1347	1327.63	1148	1550.95	1080	1332.16	1156	1449.9	928	1436.32	1114	1638.73	1309	1830.53	1101	1481.94	1927	1346.51	1040	1112.27	1889	1458.76
Rasa4		NM_001039103.2		Endogenous	mRNA	100	100	243	243.02	184	174.98	170	166.99	284	281.2	593	653.8	56	379.35	165	169.1	213	205.39	185	165.92	185	184.34	202	199.1	314	424.22	81	99.91	179	224.51	311	481.35	208	305.97	404	564.96	137	184.4	324	226.4	312	333.68	333	257.15
Rasal1		NM_013832.4		Endogenous	mRNA	100	100	39	39	40	38.04	37	36.35	76	75.25	83	91.51	23	155.8	45	46.12	51	49.18	47	42.15	39	38.86	32	31.54	25	33.78	31	38.24	44	55.19	20	30.96	33	48.54	22	30.77	26	35	76	53.11	30	32.08	44	33.98
Rasgrf1		NM_011245.2		Endogenous	mRNA	100	100	23	23	15	14.26	19	18.66	52	51.49	73	80.49	14	94.84	15	15.37	12	11.57	18	16.14	19	18.93	18	17.74	16	21.62	20	24.67	14	17.56	19	29.41	15	22.07	14	19.58	21	28.27	17	11.88	23	24.6	12	9.27
Rasgrf2		NM_009027.3		Endogenous	mRNA	100	100	32	32	61	58.01	27	26.52	68	67.33	371	409.04	36	243.87	12	12.3	58	55.93	17	15.25	39	38.86	29	28.58	130	175.63	8	9.87	35	43.9	200	309.55	60	88.26	69	96.49	25	33.65	109	76.16	78	83.42	51	39.38
Rasgrp1		NM_011246.2		Endogenous	mRNA	100	100	52	52	95	90.34	77	75.64	148	146.54	290	319.74	58	392.9	44	45.09	109	105.11	63	56.5	121	120.57	95	93.63	120	162.12	53	65.37	43	53.93	118	182.64	84	123.57	80	111.87	51	68.65	96	67.08	63	67.38	158	122.01
Rasgrp2		NM_011242.2		Endogenous	mRNA	100	100	95	95.01	108	102.71	121	118.86	123	121.79	368	405.73	109	738.37	69	70.71	155	149.46	134	120.18	121	120.57	113	111.38	155	209.41	91	112.25	103	129.19	206	318.84	155	228.01	196	274.09	129	173.63	313	218.71	189	202.13	179	138.23
Rb1		NM_009029.2		Endogenous	mRNA	100	100	1021	1021.06	1245	1183.99	1141	1120.81	1007	997.06	1710	1885.33	279	1889.96	877	898.79	1292	1245.85	1285	1152.5	1123	1119	1065	1049.69	1565	2114.32	799	985.55	876	1098.71	1138	1761.35	1075	1581.36	1744	2438.84	973	1309.65	1360	950.31	1029	1100.5	1614	1246.39
Rbx1		NM_019712.3		Endogenous	mRNA	100	100	799	799.05	764	726.56	608	597.24	728	720.81	725	799.34	86	582.57	541	554.44	748	721.28	669	600.02	709	706.47	624	615.03	480	648.48	598	737.62	524	657.22	311	481.35	506	744.34	520	727.18	509	685.11	950	663.82	656	701.58	786	606.98
Rel		NM_009044.2		Endogenous	mRNA	100	100	347	347.02	513	487.86	673	661.09	434	429.71	438	482.91	85	575.79	468	479.63	542	522.64	534	478.94	476	474.3	386	380.45	299	403.95	382	471.19	352	441.49	177	273.95	420	617.83	194	271.29	492	662.23	817	570.89	212	226.73	726	560.64
Rela		NM_009045.4		Endogenous	mRNA	100	100	826	826.05	892	848.29	790	776.02	663	656.45	483	532.52	92	623.21	757	775.81	813	783.96	730	654.73	760	757.29	769	757.94	422	570.12	617	761.06	586	734.98	413	639.23	489	719.33	438	612.51	467	628.58	1265	883.93	659	704.79	1082	835.56
Reln		NM_011261.2		Endogenous	mRNA	100	100	63	63	101	96.05	63	61.89	41	40.6	94	103.64	34	230.32	30	30.75	186	179.36	43	38.57	83	82.7	69	68.01	40	54.04	76	93.74	139	174.34	57	88.22	202	297.15	138	192.98	83	111.72	277	193.56	164	175.4	71	54.83
Ret		NM_001080780.1		Endogenous	mRNA	100	100	67	67	65	61.81	174	170.92	150	148.52	245	270.12	42	284.51	25	25.62	49	47.25	80	71.75	39	38.86	52	51.25	47	63.5	40	49.34	27	33.86	54	83.58	39	57.37	33	46.15	73	98.26	135	94.33	61	65.24	122	94.21
Rfc3		NM_027009.2		Endogenous	mRNA	100	100	279	279.02	289	274.84	283	277.99	324	320.8	207	228.22	27	182.9	247	253.14	296	285.43	377	338.13	230	229.18	224	220.78	108	145.91	234	288.63	186	233.29	123	190.37	183	269.2	157	219.55	221	297.46	352	245.96	120	128.34	292	225.49
Rfc4		NM_145480.1		Endogenous	mRNA	100	100	243	243.02	249	236.8	262	257.36	276	273.27	215	237.04	45	304.83	309	316.68	291	280.61	338	303.15	253	252.1	322	317.37	173	233.72	196	241.76	259	324.85	175	270.86	185	272.14	137	191.58	236	317.65	414	289.29	315	336.89	418	322.8
Rhoa		NM_016802.4		Endogenous	mRNA	100	100	6409	6409.4	6922	6582.82	6199	6089.31	6289	6226.91	7313	8062.84	1356	9185.62	5288	5419.39	7580	7309.24	6688	5998.37	7694	7666.58	7067	6965.39	6143	8299.22	4945	6099.55	5334	6690.11	5540	8574.6	5567	8189.23	5799	8109.41	4971	6690.92	9822	6863.22	7170	7668.22	9143	7060.56
Rin1		NM_145495.2		Endogenous	mRNA	100	100	106	106.01	112	106.51	94	92.34	142	140.6	171	188.53	38	257.41	78	79.94	94	90.64	60	53.81	72	71.74	75	73.92	65	87.82	65	80.18	91	114.14	48	74.29	122	179.47	39	54.54	60	80.76	177	123.68	53	56.68	68	52.51
Rnf43		NM_172448.3		Endogenous	mRNA	100	100	3618	3618.22	3573	3397.92	2354	2312.35	2360	2336.7	538	593.16	103	697.73	2167	2220.84	1833	1767.52	2119	1900.5	1934	1927.11	1915	1887.47	399	539.05	2365	2917.18	1014	1271.8	287	444.21	568	835.55	368	514.62	1296	1744.4	2436	1702.18	735	786.07	1949	1505.09
Rpa3		NM_026632.4		Endogenous	mRNA	100	100	1559	1559.1	1455	1383.7	1494	1467.56	1615	1599.05	1315	1449.83	218	1476.74	1598	1637.71	1485	1431.95	1919	1721.12	1471	1465.76	1638	1614.45	1077	1455.03	1190	1467.84	1053	1320.71	1006	1557.05	904	1329.81	987	1380.24	1147	1543.85	2018	1410.1	1106	1182.85	1895	1463.39
Rps27a		NM_024277.2		Endogenous	mRNA	100	100	16	16	21	19.97	25	24.56	56	55.45	69	76.07	19	128.71	14	14.35	16	15.43	20	17.94	27	26.9	17	16.76	36	48.64	15	18.5	14	17.56	7	10.83	12	17.65	9	12.59	13	17.5	35	24.46	19	20.32	32	24.71
Rps6ka5		NM_153587.2		Endogenous	mRNA	100	100	101	101.01	84	79.88	66	64.83	150	148.52	283	312.02	53	359.03	48	49.19	116	111.86	62	55.61	66	65.76	61	60.12	84	113.48	51	62.91	65	81.53	42	65.01	83	122.1	92	128.65	60	80.76	141	98.53	96	102.67	118	91.12
Rps6ka6		NM_025949.2		Endogenous	mRNA	100	100	90	90.01	42	39.94	64	62.87	165	163.37	44	48.51	13	88.06	40	40.99	36	34.71	186	166.82	152	151.46	96	94.62	24	32.42	117	144.32	35	43.9	37	57.27	26	38.25	18	25.17	41	55.19	126	88.04	51	54.54	69	53.28
Rras2		NM_025846.2		Endogenous	mRNA	100	100	1270	1270.08	1155	1098.4	1291	1268.16	1243	1230.73	1012	1115.77	164	1110.95	1230	1260.56	1038	1000.92	1254	1124.69	1084	1080.14	1318	1299.05	940	1269.94	1019	1256.92	863	1082.41	730	1129.87	578	850.26	830	1160.68	883	1188.51	1462	1021.59	1004	1073.76	1282	990.01
Runx1		NM_001111021.1		Endogenous	mRNA	100	100	1415	1415.09	1609	1530.16	1508	1481.32	1378	1364.39	763	841.23	123	833.21	1677	1718.67	1582	1525.49	1177	1055.63	976	972.52	1384	1364.1	636	859.24	1415	1745.37	1200	1505.09	548	848.17	1542	2268.33	542	757.94	998	1343.3	2996	2093.48	454	485.55	1124	867.99
Runx1t1		NM_001111026.1		Endogenous	mRNA	100	100	36	36	18	17.12	33	32.42	115	113.86	191	210.58	37	250.64	28	28.7	30	28.93	34	30.49	27	26.9	40	39.42	38	51.34	23	28.37	28	35.12	34	52.62	27	39.72	29	40.55	21	28.27	64	44.72	53	56.68	57	44.02
Rxrg		NM_001159731.1		Endogenous	mRNA	97.56	97.56	27	27	7	6.66	27	26.52	96	95.05	188	207.28	40	270.96	3	3.07	9	8.68	9	8.07	19	18.93	10	9.86	30	40.53	2	2.47	5	6.27	13	20.12	8	11.77	10	13.98	4	5.38	22	15.37	14	14.97	33	25.48
Setbp1		NM_053099.2		Endogenous	mRNA	100	100	78	78	92	87.49	84	82.51	123	121.79	276	304.3	40	270.96	68	69.69	109	105.11	72	64.58	100	99.64	89	87.72	150	202.65	46	56.74	78	97.83	114	176.44	92	135.33	150	209.76	78	104.99	219	153.03	127	135.82	96	74.13
Setd2		NM_001081340.2		Endogenous	mRNA	100	100	1610	1610.1	1685	1602.43	1383	1358.53	1457	1442.61	1448	1596.47	261	1768.03	1322	1354.85	1592	1535.13	1480	1327.39	1470	1464.76	1408	1387.76	1073	1449.63	1247	1538.15	1121	1406	898	1389.89	1182	1738.76	1287	1799.76	1146	1542.51	2282	1594.57	1286	1375.36	1897	1464.93
Sf3b1		NM_031179.2		Endogenous	mRNA	100	100	1368	1368.08	1501	1427.45	1371	1346.74	1287	1274.29	1171	1291.07	236	1598.68	1254	1285.16	1438	1386.63	1631	1462.82	1467	1461.77	1398	1377.9	1143	1544.2	1121	1382.73	1092	1369.63	844	1306.31	1033	1519.58	1162	1624.96	1029	1385.02	2219	1550.55	1220	1304.77	1751	1352.19
Sfn		NM_018754.2		Endogenous	mRNA	100	100	29	29	38	36.14	53	52.06	54	53.47	100	110.25	26	176.13	46	47.14	58	55.93	45	40.36	36	35.87	35	34.5	30	40.53	37	45.64	46	57.7	42	65.01	67	98.56	48	67.12	35	47.11	64	44.72	27	28.88	43	33.21
Sfrp1		NM_013834.2		Endogenous	mRNA	100	100	668	668.04	1089	1035.64	313	307.46	831	822.8	2323	2561.19	286	1937.38	788	807.58	1808	1743.42	1052	943.52	751	748.32	2690	2651.32	1162	1569.87	420	518.06	4133	5183.77	1814	2807.64	1151	1693.16	622	869.81	1562	2102.44	6047	4225.4	3622	3873.68	1732	1337.51
Sfrp2		NM_009144.2		Endogenous	mRNA	100	100	60	60	50	47.55	138	135.56	99	98.02	31	34.18	31	210	165	169.1	351	338.46	116	104.04	170	169.39	178	175.44	15	20.27	41	50.57	188	235.8	22	34.05	234	344.22	354	495.04	100	134.6	603	421.35	170	181.81	154	118.92
Sfrp4		NM_016687.2		Endogenous	mRNA	100	100	34	34	28	26.63	97	95.28	119	117.83	235	259.1	38	257.41	20	20.5	172	165.86	16	14.35	37	36.87	110	108.42	34	45.93	11	13.57	35	43.9	76	117.63	41	60.31	37	51.74	59	79.41	495	345.89	100	106.95	34	26.26
Sgk2		NM_001291152.1		Endogenous	mRNA	100	100	119	119.01	111	105.56	187	183.69	220	217.83	968	1067.25	242	1639.32	51	52.27	159	153.32	188	168.61	381	379.64	171	168.54	995	1344.25	65	80.18	98	122.92	373	577.32	247	363.34	923	1290.74	190	255.74	149	104.12	471	503.73	554	427.82
Shc1		NM_011368.4		Endogenous	mRNA	100	100	1463	1463.09	1596	1517.8	1516	1489.18	1400	1386.18	1415	1560.09	254	1720.61	1497	1534.2	1722	1660.49	1638	1469.1	1611	1605.26	1710	1685.41	1328	1794.13	1173	1446.87	1305	1636.78	1095	1694.8	1207	1775.54	1205	1685.09	1121	1508.86	2192	1531.68	1438	1537.92	1890	1459.53
Shc2		NM_001024539.1		Endogenous	mRNA	100	100	48	48	69	65.62	73	71.71	81	80.2	165	181.92	20	135.48	44	45.09	65	62.68	30	26.91	42	41.85	45	44.35	34	45.93	45	55.51	35	43.9	40	61.91	26	38.25	39	54.54	31	41.73	94	65.68	38	40.64	37	28.57
Shc3		NM_009167.3		Endogenous	mRNA	100	100	29	29	11	10.46	28	27.5	58	57.43	113	124.59	20	135.48	9	9.22	11	10.61	3	2.69	16	15.94	13	12.81	27	36.48	10	12.33	13	16.31	21	32.5	20	29.42	18	25.17	12	16.15	26	18.17	12	12.83	28	21.62
Shc4		NM_199022.2		Endogenous	mRNA	100	100	55	55	36	34.24	39	38.31	126	124.76	222	244.76	35	237.09	21	21.52	28	27	21	18.83	42	41.85	36	35.48	53	71.6	28	34.54	41	51.42	20	30.96	24	35.3	19	26.57	25	33.65	66	46.12	35	37.43	67	51.74
Sin3a		NM_001110350.1		Endogenous	mRNA	100	100	941	941.06	993	944.34	736	722.98	943	933.69	815	898.57	134	907.72	851	872.15	797	768.53	904	810.78	646	643.7	754	743.16	523	706.58	668	823.96	555	696.1	420	650.06	510	750.23	573	801.29	584	786.06	1050	733.7	597	638.48	873	674.16
Sirt4		XM_485674.5		Endogenous	mRNA	100	100	227	227.01	252	239.65	216	212.18	199	197.04	299	329.66	58	392.9	144	147.58	202	194.78	189	169.51	168	167.4	164	161.64	162	218.86	132	162.82	130	163.05	128	198.11	100	147.1	132	184.59	107	144.02	257	179.58	126	134.76	194	149.81
Six1		NM_009189.2		Endogenous	mRNA	100	100	62	62	18	17.12	53	52.06	166	164.36	260	286.66	37	250.64	2	2.05	20	19.29	12	10.76	20	19.93	14	13.8	35	47.29	8	9.87	10	12.54	5	7.74	25	36.78	8	11.19	6	8.08	102	71.27	9	9.63	65	50.2
Skp1a		NM_011543.4		Endogenous	mRNA	100	100	5667	5667.35	5459	5191.51	5288	5194.43	4013	3973.38	2133	2351.71	336	2276.08	3561	3649.48	3830	3693.19	4270	3829.7	3995	3980.76	3859	3803.51	2091	2824.95	3852	4751.36	2539	3184.51	1636	2532.14	2248	3306.88	2364	3305.85	3037	4087.77	5490	3836.19	3059	3271.56	5445	4204.83
Skp2		NM_013787.2		Endogenous	mRNA	100	100	172	172.01	160	152.16	154	151.28	259	256.44	257	283.35	32	216.77	202	207.02	158	152.36	201	180.27	196	195.3	241	237.53	97	131.05	145	178.85	120	150.51	96	148.59	104	152.99	80	111.87	110	148.06	250	174.69	105	112.3	214	165.26
Smad1		NM_008539.3		Endogenous	mRNA	100	100	920	920.06	1048	996.65	807	792.72	956	946.56	926	1020.95	159	1077.08	759	777.86	1003	967.17	935	838.59	780	777.22	657	647.55	897	1211.85	712	878.24	583	731.22	492	761.5	728	1070.91	1046	1462.74	705	948.92	1252	874.85	729	779.66	1214	937.5
Smad2		NM_010754.4		Endogenous	mRNA	100	100	298	298.02	300	285.3	250	245.58	277	274.27	266	293.27	56	379.35	238	243.91	275	265.18	265	237.67	237	236.16	232	228.66	178	240.48	255	314.54	187	234.54	108	167.16	229	336.87	282	394.35	218	293.43	314	219.41	183	195.72	287	221.63
Smad3		NM_016769.3		Endogenous	mRNA	100	100	1313	1313.08	1409	1339.96	1550	1522.57	1265	1252.51	1061	1169.79	191	1293.85	1071	1097.61	1313	1266.1	1310	1174.92	1402	1397	1346	1326.65	796	1075.4	1074	1324.76	930	1166.44	598	925.56	755	1110.63	915	1279.55	1015	1366.18	1622	1133.39	761	813.88	1429	1103.53
Smad4		NM_008540.2		Endogenous	mRNA	100	100	1539	1539.1	1897	1804.05	1502	1475.42	1947	1927.78	1939	2137.81	372	2519.95	1713	1755.56	2338	2254.48	2350	2107.68	2061	2053.66	1965	1936.75	1882	2542.59	1314	1620.79	1664	2087.05	1087	1682.42	1908	2806.73	2804	3921.16	1856	2498.16	2621	1831.45	1974	2111.17	2749	2122.88
Smad9		NM_019483.4		Endogenous	mRNA	100	100	65	65	60	57.06	45	44.2	148	146.54	241	265.71	18	121.93	50	51.24	38	36.64	37	33.18	44	43.84	52	51.25	59	79.71	37	45.64	16	20.07	34	52.62	37	54.43	73	102.08	36	48.46	72	50.31	40	42.78	100	77.22
Smarca4		NM_011417.2		Endogenous	mRNA	100	100	3323	3323.21	3334	3170.63	2825	2775.01	2825	2797.11	1639	1807.05	232	1571.58	2693	2759.91	2545	2454.09	2777	2490.65	2454	2445.26	2457	2421.67	1295	1749.55	2477	3055.33	1706	2139.73	1238	1916.13	1523	2240.38	1268	1773.19	1920	2584.3	3226	2254.2	1416	1514.39	2830	2185.43
Smarcb1		NM_001161853.1		Endogenous	mRNA	100	100	780	780.05	829	788.38	642	630.64	702	695.07	626	690.19	88	596.12	741	759.41	740	713.57	777	696.88	705	702.49	790	778.64	470	634.97	522	643.88	488	612.07	407	629.94	424	623.72	409	571.95	424	570.7	956	668.01	506	541.16	815	629.37
Smc1a		NM_019710.2		Endogenous	mRNA	100	100	1311	1311.08	1383	1315.23	1158	1137.51	1301	1288.15	1067	1176.4	166	1124.49	1281	1312.83	1308	1261.28	1517	1360.57	1182	1177.79	1279	1260.61	828	1118.63	960	1184.14	931	1167.7	847	1310.95	909	1337.17	904	1264.17	937	1261.19	1603	1120.11	714	763.61	1194	922.05
Smc1b		NM_080470.1		Endogenous	mRNA	90.24	97.56	11	11	11	10.46	6	5.89	6	5.94	1	1.1	1	6.77	8	8.2	4	3.86	6	5.38	1	1	4	3.94	6	8.11	3	3.7	4	5.02	5	7.74	4	5.88	5	6.99	1	1.35	5	3.49	10	10.69	5	3.86
Smc3		NM_007790.3		Endogenous	mRNA	100	100	1711	1711.11	1873	1781.22	1607	1578.57	1719	1702.03	1369	1509.37	232	1571.58	1744	1787.33	1863	1796.45	2222	1992.88	1676	1670.03	1661	1637.12	1138	1537.44	1414	1744.14	1501	1882.61	1022	1581.81	1268	1865.27	1248	1745.22	1433	1928.81	2298	1605.75	1330	1422.42	2164	1671.12
Smo		NM_176996.4		Endogenous	mRNA	100	100	288	288.02	287	272.94	174	170.92	297	294.07	228	251.38	34	230.32	258	264.41	247	238.18	208	186.55	263	262.06	227	223.74	109	147.26	200	246.7	187	234.54	106	164.06	182	267.73	107	149.63	165	222.09	591	412.97	268	286.62	296	228.58
Socs1		NM_009896.2		Endogenous	mRNA	100	100	212	212.01	476	452.68	577	566.79	176	174.26	376	414.55	68	460.64	383	392.52	192	185.14	203	182.07	557	555.02	279	274.99	240	324.24	286	352.78	101	126.68	292	451.95	229	336.87	229	320.24	144	193.82	246	171.89	133	142.24	771	595.39
Socs2		NM_001168655.1		Endogenous	mRNA	100	100	370	370.02	537	510.69	332	326.13	528	522.79	1082	1192.94	171	1158.36	462	473.48	569	548.67	603	540.82	440	438.43	420	413.96	569	768.72	299	368.81	542	679.8	442	684.11	464	682.56	671	938.34	381	512.82	592	413.67	480	513.35	507	391.52
Socs3		NM_007707.2		Endogenous	mRNA	100	100	416	416.03	622	591.52	569	558.93	285	282.19	184	202.87	59	399.67	443	454.01	362	349.07	329	295.08	579	576.94	315	310.47	214	289.11	457	563.7	395	495.42	224	346.7	344	506.03	153	213.96	347	467.06	838	585.56	298	318.71	698	539.02
Sos1		NM_009231.2		Endogenous	mRNA	100	100	408	408.03	470	446.97	404	396.85	462	457.44	463	510.47	69	467.41	410	420.19	351	338.46	463	415.26	413	411.53	453	446.49	389	525.54	342	421.85	287	359.97	197	304.91	225	330.98	268	374.78	303	407.84	585	408.77	270	288.76	523	403.88
Sos2		NM_001135559.1		Endogenous	mRNA	100	100	526	526.03	637	605.79	492	483.29	446	441.6	491	541.34	74	501.28	421	431.46	567	546.75	543	487.01	513	511.17	449	442.54	544	734.95	405	499.56	395	495.42	370	572.67	439	645.78	551	770.53	423	569.35	804	561.8	444	474.85	670	517.4
Sost		NM_024449.4		Endogenous	mRNA	100	100	34	34	13	12.36	28	27.5	88	87.13	111	122.38	17	115.16	6	6.15	12	11.57	19	17.04	14	13.95	16	15.77	23	31.07	8	9.87	10	12.54	12	18.57	8	11.77	11	15.38	4	5.38	16	11.18	14	14.97	20	15.44
Sox17		NM_011441.4		Endogenous	mRNA	100	100	320	320.02	1214	1154.51	608	597.24	275	272.28	120	132.3	21	142.26	562	575.96	84	81	619	555.17	352	350.75	288	283.86	25	33.78	305	376.21	78	97.83	31	47.98	37	54.43	37	51.74	90	121.14	143	99.92	56	59.89	103	79.54
Sox9		NM_011448.4		Endogenous	mRNA	100	100	3087	3087.19	2958	2813.06	2707	2659.1	2070	2049.56	834	919.51	115	779.02	2208	2262.86	2008	1936.27	2698	2419.8	2192	2184.19	2422	2387.18	781	1055.13	2119	2613.74	1369	1717.05	652	1009.14	828	1218.01	790	1104.75	1445	1944.96	2124	1484.17	1093	1168.95	2555	1973.07
Sp1		NM_013672.2		Endogenous	mRNA	100	100	878	878.05	1010	960.51	792	777.99	924	914.88	1103	1216.1	165	1117.72	899	921.34	1023	986.46	993	890.61	1017	1013.38	1006	991.54	923	1246.98	741	914.01	782	980.82	716	1108.2	822	1209.19	978	1367.65	760	1022.95	1558	1088.67	928	992.48	1418	1095.03
Spop		NM_025287.2		Endogenous	mRNA	100	100	436	436.03	536	509.74	469	460.7	470	465.36	537	592.06	76	514.83	391	400.72	460	443.57	412	369.52	573	570.96	572	563.78	417	563.37	356	439.12	318	398.85	366	566.48	306	450.14	366	511.82	292	393.03	719	502.41	464	496.24	588	454.08
Spp1		NM_009263.3		Endogenous	mRNA	100	100	2454	2454.15	1247	1185.9	2305	2264.21	4665	4618.94	291	320.84	52	352.25	5027	5151.91	1361	1312.38	3294	2954.34	1618	1612.23	5273	5197.18	76	102.68	2707	3339.03	1320	1655.6	65	100.6	153	225.07	30	41.95	509	685.11	1462	1021.59	216	231.01	1221	942.9
Spry1		NM_011896.2		Endogenous	mRNA	100	100	421	421.03	416	395.62	314	308.44	424	419.81	386	425.58	62	419.99	246	252.11	416	401.14	270	242.16	323	321.85	309	304.56	233	314.78	329	405.81	289	362.48	187	289.43	233	342.75	228	318.84	280	376.88	451	315.14	361	386.08	383	295.77
Spry2		NM_011897.3		Endogenous	mRNA	100	100	491	491.03	555	527.8	434	426.32	446	441.6	446	491.73	75	508.05	402	411.99	554	534.21	379	339.92	601	598.86	593	584.47	485	655.24	379	467.49	423	530.54	293	453.49	334	491.32	692	967.7	393	528.97	927	647.75	555	593.57	715	552.15
Spry4		NM_011898.2		Endogenous	mRNA	100	100	397	397.02	394	374.69	416	408.64	301	298.03	398	438.81	84	569.02	346	354.6	242	233.36	293	262.79	323	321.85	365	359.75	213	287.76	345	425.55	240	301.02	190	294.07	113	166.23	178	248.92	243	327.08	237	165.61	283	302.66	447	345.19
Srsf2		NM_011358.2		Endogenous	mRNA	100	100	6727	6727.42	7166	6814.86	6942	6819.17	6393	6329.88	5848	6447.62	994	6733.41	8103	8304.34	7808	7529.09	8578	7693.48	7093	7067.73	7020	6919.06	4424	5976.84	5614	6924.75	5393	6764.11	4265	6601.21	5553	8168.64	4634	6480.26	5405	7275.08	10904	7619.28	5056	5407.32	7945	6135.42
Stag2		NM_001077712.1		Endogenous	mRNA	100	100	952	952.06	959	912.01	957	940.07	953	943.59	959	1057.33	167	1131.27	752	770.69	1074	1035.64	1030	923.79	901	897.79	886	873.26	881	1190.23	795	980.62	744	933.15	612	947.23	716	1053.26	892	1247.39	760	1022.95	1170	817.55	661	706.93	986	761.43
Stat1		NM_009283.3		Endogenous	mRNA	100	100	2731	2731.17	4424	4207.22	3635	3570.68	1688	1671.33	3236	3567.8	454	3075.42	4027	4127.06	1967	1896.74	2270	2035.93	4025	4010.66	3542	3491.07	2032	2745.24	1904	2348.54	748	938.17	3008	4655.67	1590	2338.94	1755	2454.22	987	1328.49	2260	1579.2	1765	1887.64	6780	5235.77
Stat3		NM_213659.2		Endogenous	mRNA	100	100	5219	5219.32	6562	6240.46	5433	5336.87	4048	4008.03	3172	3497.24	701	4748.61	4174	4277.71	4911	4735.58	5067	4544.52	5082	5063.89	4693	4625.52	3096	4182.71	4049	4994.36	3378	4236.82	2652	4104.67	4027	5923.84	3571	4993.74	3633	4889.99	6475	4524.47	3054	3266.21	5684	4389.4
Stat4		NM_011487.4		Endogenous	mRNA	100	100	39	39	66	62.77	58	56.97	113	111.88	189	208.38	31	210	42	43.04	60	57.86	75	67.27	59	58.79	42	41.4	75	101.33	32	39.47	44	55.19	64	99.06	55	80.91	51	71.32	46	61.92	53	37.03	23	24.6	73	56.37
Stk11		NM_011492.3		Endogenous	mRNA	100	100	1700	1700.11	1740	1654.74	1451	1425.33	1465	1450.54	1393	1535.83	224	1517.39	1522	1559.82	1589	1532.24	1635	1466.41	1654	1648.11	1656	1632.19	1217	1644.17	1122	1383.96	1014	1271.8	1083	1676.23	912	1341.58	1023	1430.58	1000	1345.99	2428	1696.59	1096	1172.16	2034	1570.73
Stk4		NM_021420.3		Endogenous	mRNA	100	100	997	997.06	1106	1051.81	1041	1022.58	942	932.7	1020	1124.59	204	1381.91	820	840.37	926	892.92	1050	941.73	955	951.6	865	852.56	791	1068.64	743	916.47	677	849.12	622	962.71	619	910.57	807	1128.52	661	889.7	1181	825.24	638	682.33	1088	840.19
Stmn1		NM_019641.3		Endogenous	mRNA	100	100	10363	10363.6	9466	9002.16	8491	8340.76	11479	11365.7	3940	4343.99	612	4145.72	10892	11162.6	9074	8749.87	9830	8816.38	10238	10201.5	10227	10080	3060	4134.07	8307	10246.5	6047	7584.39	3656	5658.62	4172	6137.14	3429	4795.17	6360	8560.5	11201	7826.81	4760	5090.76	11362	8774.16
Sufu		NM_001025391.1		Endogenous	mRNA	100	100	604	604.04	639	607.69	558	548.13	500	495.06	494	544.65	95	643.54	538	551.37	640	617.14	612	548.89	534	532.1	539	531.25	488	659.29	451	556.3	443	555.63	390	603.63	380	558.99	365	510.42	395	531.67	887	619.8	381	407.47	531	410.06
Suv39h2		NM_022724.3		Endogenous	mRNA	100	100	229	229.01	180	171.18	227	222.98	318	314.86	310	341.79	43	291.28	267	273.63	191	184.18	241	216.15	231	230.18	280	275.97	93	125.64	169	208.46	118	148	89	137.75	117	172.11	65	90.9	121	162.86	227	158.62	89	95.18	254	196.15
Syk		NM_011518.2		Endogenous	mRNA	100	100	791	791.05	991	942.44	1009	991.15	898	889.13	1573	1734.29	374	2533.5	572	586.21	792	763.71	1116	1000.92	1011	1007.4	974	960	1810	2445.32	738	910.31	787	987.09	954	1476.57	848	1247.43	1102	1541.05	790	1063.33	1049	733	836	894.09	1555	1200.83
Tbl1xr1		NM_030732.3		Endogenous	mRNA	100	100	1197	1197.07	1274	1211.57	1209	1187.61	1323	1309.94	1639	1807.05	234	1585.13	1051	1077.11	1370	1321.06	1335	1197.34	1478	1472.73	1431	1410.42	1359	1836.02	895	1103.96	1004	1259.26	991	1533.83	990	1456.32	1349	1886.46	930	1251.77	2498	1745.5	1601	1712.25	1932	1491.96
Tcf3		NM_001164147.1		Endogenous	mRNA	100	100	114	114.01	99	94.15	81	79.57	204	201.99	256	282.25	38	257.41	77	78.91	83	80.04	90	80.72	87	86.69	71	69.98	53	71.6	65	80.18	63	79.02	37	57.27	55	80.91	52	72.72	51	68.65	54	37.73	42	44.92	78	60.23
Tcf7l1		NM_001079822.2		Endogenous	mRNA	100	100	233	233.01	286	271.99	189	185.66	522	516.85	597	658.21	129	873.85	126	129.13	744	717.42	515	461.9	438	436.44	388	382.42	374	505.28	145	178.85	574	719.93	290	448.85	497	731.1	945	1321.5	409	550.51	555	387.81	681	728.32	663	511.99
Tet2		NM_001040400.2		Endogenous	mRNA	100	100	564	564.03	544	517.34	513	503.92	521	515.86	537	592.06	90	609.67	365	374.07	562	541.92	424	380.28	545	543.06	434	427.76	410	553.91	399	492.16	368	461.56	251	388.49	403	592.83	476	665.65	331	445.52	741	517.78	340	363.63	470	362.95
Tfdp1		NM_009361.2		Endogenous	mRNA	100	100	3599	3599.22	3652	3473.05	3735	3668.91	4037	3997.14	3187	3513.78	467	3163.49	3993	4092.22	3504	3378.83	4654	4174.1	3686	3672.87	3865	3809.43	2170	2931.68	2787	3437.71	2811	3525.67	2178	3371.03	2599	3823.21	1914	2676.57	2646	3561.49	4757	3324	2245	2401	3744	2891.26
Tgfb1		NM_011577.1		Endogenous	mRNA	100	100	1010	1010.06	1361	1294.31	1439	1413.54	1040	1029.73	933	1028.66	174	1178.69	1214	1244.16	1364	1315.28	992	889.71	1235	1230.6	1192	1174.86	731	987.58	1204	1485.11	1088	1364.61	794	1228.92	1086	1597.54	735	1027.84	977	1315.03	2118	1479.97	795	850.24	1178	909.7
Tgfb2		NM_009367.1		Endogenous	mRNA	100	100	88	88.01	107	101.76	93	91.35	81	80.2	181	199.56	19	128.71	78	79.94	125	120.53	77	69.06	61	60.78	98	96.59	63	85.11	89	109.78	119	149.25	113	174.9	102	150.05	83	116.07	94	126.52	184	128.57	172	183.95	89	68.73
Tgfb3		NM_009368.2		Endogenous	mRNA	100	100	218	218.01	132	125.53	135	132.61	173	171.29	329	362.73	61	413.22	143	146.55	180	173.57	103	92.38	141	140.5	209	205.99	130	175.63	99	122.11	164	205.7	202	312.65	140	205.94	134	187.39	129	173.63	593	414.36	625	668.43	185	142.86
Tgfbr1		NM_009370.2		Endogenous	mRNA	100	100	1248	1248.08	1471	1398.92	1083	1063.84	1192	1180.23	1279	1410.14	203	1375.13	1078	1104.79	1400	1349.99	1188	1065.5	1117	1113.02	1204	1186.69	1013	1368.57	911	1123.7	956	1199.05	792	1225.83	986	1450.44	1026	1434.77	910	1224.85	1720	1201.87	1009	1079.11	1242	959.12
Tgfbr2		NM_009371.2		Endogenous	mRNA	100	100	2524	2524.16	2613	2484.96	2420	2377.18	2175	2153.52	2249	2479.6	381	2580.92	2232	2287.46	2371	2286.31	2576	2310.38	2156	2148.32	2287	2254.12	2004	2707.41	1618	1995.77	1744	2187.39	1967	3044.45	1507	2216.84	1534	2145.17	1561	2101.09	3655	2553.97	2421	2589.23	2547	1966.89
Thbs1		NM_011580.3		Endogenous	mRNA	100	100	1141	1141.07	1178	1120.28	1565	1537.31	1170	1158.45	309	340.68	118	799.34	1081	1107.86	702	676.92	1439	1290.62	845	841.99	1233	1215.27	275	371.53	1477	1821.85	1278	1602.92	394	609.82	475	698.74	149	208.36	759	1021.61	1678	1172.52	957	1023.5	1167	901.2
Thbs4		NM_011582.3		Endogenous	mRNA	100	100	75	75	347	330	82	80.55	1067	1056.46	1712	1887.54	438	2967.04	108	110.68	932	898.71	1228	1101.37	1291	1286.4	1112	1096.01	1387	1873.84	21	25.9	927	1162.68	322	498.38	1012	1488.68	3381	4728.04	572	769.91	400	279.5	3563	3810.58	2301	1776.92
Them4		NM_029431.1		Endogenous	mRNA	100	100	258	258.02	344	327.14	233	228.88	317	313.87	496	546.86	63	426.77	277	283.88	294	283.5	357	320.19	369	367.69	319	314.41	268	362.07	186	229.43	174	218.24	147	227.52	171	251.55	356	497.84	181	243.62	271	189.36	274	293.04	378	291.91
Tiam1		NM_009384.2		Endogenous	mRNA	100	100	619	619.04	566	538.27	503	494.1	591	585.16	372	410.14	76	514.83	536	549.32	749	722.25	513	460.1	488	486.26	561	552.93	178	240.48	466	574.8	527	660.98	205	317.29	625	919.39	241	337.02	427	574.74	1089	760.95	306	327.26	492	379.94
Tlr2		NM_011905.2		Endogenous	mRNA	100	100	259	259.02	386	367.09	377	370.33	290	287.14	332	366.04	53	359.03	333	341.27	269	259.39	340	304.94	319	317.86	334	329.2	371	501.22	275	339.21	134	168.07	173	267.76	167	245.66	274	383.17	196	263.81	409	285.79	255	272.72	432	333.61
Tlr4		NM_021297.2		Endogenous	mRNA	100	100	414	414.03	539	512.59	561	551.07	512	506.94	685	755.24	124	839.98	402	411.99	510	491.78	562	504.05	531	529.11	456	449.44	644	870.05	371	457.62	411	515.49	494	764.59	405	595.77	611	854.43	355	477.83	616	430.44	383	409.61	777	600.03
Tlx1		NM_021901.3		Endogenous	mRNA	100	100	21	21	9	8.56	23	22.59	32	31.68	46	50.72	10	67.74	12	12.3	9	8.68	9	8.07	19	18.93	18	17.74	13	17.56	17	20.97	22	27.59	5	7.74	10	14.71	8	11.19	10	13.46	15	10.48	11	11.76	7	5.41
Tmprss2		NM_015775.2		Endogenous	mRNA	100	100	3611	3611.22	3938	3745.04	4767	4682.65	4243	4201.11	5307	5851.15	943	6387.94	3548	3636.16	4325	4170.51	5907	5297.9	5833	5812.22	4983	4911.35	5818	7860.14	2468	3044.23	3364	4219.26	3098	4794.97	2944	4330.72	7894	11039.1	2678	3604.56	3405	2379.28	6988	7473.57	6371	4919.92
Tnc		NM_011607.1		Endogenous	mRNA	100	100	2756	2756.17	3559	3384.61	7023	6898.73	2898	2869.39	4835	5330.75	622	4213.46	3581	3669.98	2856	2753.98	2144	1922.92	2804	2794.01	5066	4993.16	3355	4532.62	5822	7181.32	7084	8885.03	3708	5739.1	2291	3370.13	900	1258.57	3418	4600.6	5198	3632.15	13557	14499	2377	1835.61
Tnf		NM_013693.1		Endogenous	mRNA	100	100	531	531.03	609	579.16	642	630.64	442	437.64	443	488.42	87	589.34	482	493.98	455	438.75	383	343.51	558	556.01	390	384.39	186	251.29	560	690.75	182	228.27	227	351.34	208	305.97	166	232.14	284	382.26	466	325.62	167	178.6	942	727.45
Tnfaip3		NM_009397.2		Endogenous	mRNA	100	100	497	497.03	648	616.25	845	830.05	449	444.57	591	651.6	96	650.31	520	532.92	594	572.78	539	483.42	626	623.77	465	458.31	477	644.43	646	796.83	302	378.78	398	616.01	305	448.66	418	584.54	438	589.54	604	422.05	350	374.32	1084	837.11
Tnfrsf10b		NM_020275.3		Endogenous	mRNA	100	100	391	391.02	408	388.01	426	418.46	328	324.76	453	499.45	43	291.28	257	263.39	178	171.64	273	244.85	304	302.92	324	319.34	205	276.96	293	361.41	254	318.58	125	193.47	130	191.23	142	198.58	145	195.17	284	198.45	280	299.46	390	301.17
Tnfsf10		NM_009425.2		Endogenous	mRNA	100	100	900	900.06	1077	1024.23	882	866.39	737	729.72	797	878.72	122	826.44	1456	1492.18	887	855.32	1084	972.22	1149	1144.91	953	939.3	481	649.83	793	978.15	457	573.19	434	671.73	651	957.64	608	850.24	559	752.41	1014	708.54	257	274.86	2032	1569.19
Tnn		NM_177839.2		Endogenous	mRNA	100	100	39	39	14	13.31	40	39.29	132	130.7	224	246.97	37	250.64	20	20.5	44	42.43	9	8.07	31	30.89	25	24.64	39	52.69	50	61.67	40	50.17	11	17.03	43	63.25	11	15.38	38	51.15	18	12.58	16	17.11	36	27.8
Tnr		NM_022312.3		Endogenous	mRNA	100	100	10	10	10	9.51	17	16.7	29	28.71	44	48.51	12	81.29	12	12.3	10	9.64	15	13.45	14	13.95	15	14.78	9	12.16	9	11.1	6	7.53	10	15.48	13	19.12	9	12.59	13	17.5	14	9.78	15	16.04	31	23.94
Top2a		NM_011623.2		Endogenous	mRNA	100	100	1845	1845.11	1450	1378.95	2166	2127.67	2615	2589.18	1648	1816.98	211	1429.33	3410	3494.73	2275	2193.74	3493	3132.82	1921	1914.15	2323	2289.6	1002	1353.71	1701	2098.15	1608	2016.82	1339	2072.45	1318	1938.82	818	1143.9	1762	2371.64	1954	1365.38	896	958.26	2293	1770.74
Tpo		NM_009417.2		Endogenous	mRNA	100	100	29	29	20	19.02	20	19.65	68	67.33	159	175.3	18	121.93	20	20.5	10	9.64	8	7.18	25	24.91	15	14.78	20	27.02	18	22.2	11	13.8	10	15.48	7	10.3	3	4.2	11	14.81	21	14.67	17	18.18	24	18.53
Traf7		NM_153792.1		Endogenous	mRNA	100	100	1939	1939.12	1930	1835.43	1783	1751.45	1758	1740.64	1534	1691.29	235	1591.9	1653	1694.07	1770	1706.77	1909	1712.15	1708	1701.91	1646	1622.33	1162	1569.87	1551	1913.13	1342	1683.19	1103	1707.18	1314	1932.94	1252	1750.82	1324	1782.09	2588	1808.39	1441	1541.13	2028	1566.1
Trp53		NM_011640.1		Endogenous	mRNA	100	100	1693	1693.1	1630	1550.13	1367	1342.81	1620	1604	932	1027.56	134	907.72	1556	1594.66	1265	1219.81	1174	1052.94	1877	1870.31	1698	1673.59	587	793.04	1256	1549.25	953	1195.29	641	992.12	694	1020.9	529	739.76	828	1114.48	2206	1541.46	878	939.01	1702	1314.35
Tsc1		NM_022887.3		Endogenous	mRNA	100	100	513	513.03	601	571.55	464	455.79	519	513.88	678	747.52	133	900.95	397	406.86	509	490.82	500	448.44	414	412.52	420	413.96	448	605.25	318	392.25	307	385.05	334	516.95	351	516.33	486	679.63	266	358.03	561	392	488	521.91	577	445.58
Tsc2		NM_001039363.1		Endogenous	mRNA	100	100	658	658.04	711	676.16	605	594.29	614	607.94	690	760.75	121	819.66	544	557.52	551	531.32	618	554.27	654	651.67	647	637.7	585	790.34	470	579.74	437	548.1	457	707.33	418	614.89	478	668.44	419	563.97	1027	717.63	583	623.51	786	606.98
Tshr		NM_001113404.1		Endogenous	mRNA	100	100	6	6	9	8.56	9	8.84	6	5.94	11	12.13	4	27.1	9	9.22	6	5.79	9	8.07	9	8.97	4	3.94	9	12.16	8	9.87	11	13.8	17	26.31	6	8.83	9	12.59	3	4.04	8	5.59	12	12.83	6	4.63
Tslp		NM_021367.1		Endogenous	mRNA	100	100	19	19	22	20.92	12	11.79	59	58.42	99	109.15	8	54.19	12	12.3	19	18.32	15	13.45	17	16.94	21	20.7	31	41.88	14	17.27	15	18.81	17	26.31	15	22.07	24	33.56	21	28.27	21	14.67	13	13.9	33	25.48
Tspan7		NM_019634.2		Endogenous	mRNA	100	100	1081	1081.07	1184	1125.98	1283	1260.3	1015	1004.98	1196	1318.63	205	1388.68	1398	1432.74	1316	1268.99	1557	1396.45	1767	1760.7	1532	1509.97	1133	1530.69	849	1047.22	1091	1368.38	770	1191.78	837	1231.25	1708	2388.49	861	1158.9	1382	965.69	1280	1368.94	1588	1226.31
Ttk		NM_009445.2		Endogenous	mRNA	100	100	259	259.02	161	153.11	275	270.13	454	449.52	379	417.86	55	372.57	335	343.32	274	264.21	413	370.41	197	196.3	299	294.7	139	187.79	170	209.69	187	234.54	179	277.05	180	264.79	129	180.4	204	274.58	314	219.41	176	188.23	345	266.42
U2af1		NM_001163769.1		Endogenous	mRNA	100	100	4125	4125.26	4667	4438.32	4659	4576.56	4683	4636.76	3853	4248.07	652	4416.69	5058	5183.68	4510	4348.9	6133	5500.6	5192	5173.5	5831	5747.16	3028	4090.84	3480	4292.51	3675	4609.33	2776	4296.59	3101	4561.67	2507	3505.83	3495	4704.24	6027	4211.43	3304	3533.58	5853	4519.9
Ubb		NM_011664.3		Endogenous	mRNA	100	100	69992	69996.3	77680	73873.7	66760	65578.7	59082	58498.7	52755	58164.2	7930	53718.3	57312	58736.1	64192	61899	59010	52925.2	69599	69351	66269	65316.2	51269	69264.6	51524	63553.8	45613	57209.6	39878	61721.7	43018	63280.8	50757	70979.4	42994	57869.5	88705	61983.5	64387	68861	86759	66998.5
Ube2t		NM_001278115.1		Endogenous	mRNA	100	100	214	214.01	218	207.32	214	210.21	264	261.39	149	164.28	24	162.58	283	290.03	241	232.39	325	291.49	211	210.25	244	240.49	124	167.52	158	194.89	139	174.34	154	238.36	105	154.46	89	124.46	135	181.71	248	173.29	131	140.1	272	210.05
Uty		NM_009484.2		Endogenous	mRNA	100	100	875	875.05	775	737.02	752	738.69	714	706.95	639	704.52	4	27.1	6	6.15	8	7.71	8	7.18	9	8.97	6	5.91	4	5.4	526	648.81	379	475.36	6	9.29	394	579.59	482	674.04	142	191.13	929	649.15	557	595.7	15	11.58
Vegfa		NM_001025250.3		Endogenous	mRNA	100	100	748	748.05	1044	992.84	965	947.92	934	924.78	653	719.96	122	826.44	1125	1152.95	770	742.49	787	705.85	896	892.81	1020	1005.33	582	786.28	939	1158.24	853	1069.87	428	662.44	533	784.06	564	788.71	653	878.93	1200	838.51	770	823.5	1194	922.05
Vegfb		NM_011697.2		Endogenous	mRNA	100	100	518	518.03	551	524	474	465.61	560	554.47	889	980.15	148	1002.56	473	484.75	524	505.28	590	529.16	427	425.48	410	404.1	482	651.18	426	525.46	296	371.25	548	848.17	385	566.35	437	611.11	365	491.29	974	680.59	648	693.03	691	533.62
Vegfc		NM_009506.2		Endogenous	mRNA	100	100	258	258.02	235	223.48	212	208.25	148	146.54	222	244.76	26	176.13	164	168.07	303	292.18	147	131.84	235	234.16	259	255.28	189	255.34	221	272.6	262	328.61	144	222.88	246	361.87	276	385.96	230	309.58	230	160.71	169	180.74	173	133.6
Vhl		NM_009507.3		Endogenous	mRNA	100	100	355	355.02	375	356.62	325	319.25	348	344.56	378	416.76	78	528.38	257	263.39	286	275.78	292	261.89	362	360.71	361	355.81	233	314.78	225	277.53	188	235.8	143	221.33	174	255.96	200	279.68	181	243.62	481	336.1	270	288.76	399	308.12
Wee1		NM_009516.3		Endogenous	mRNA	100	100	162	162.01	155	147.4	123	120.82	210	207.93	181	199.56	21	142.26	185	189.6	228	219.86	178	159.65	169	168.4	193	190.22	124	167.52	116	143.08	125	156.78	73	112.99	124	182.41	157	219.55	106	142.68	324	226.4	173	185.02	290	223.95
Whsc1		NM_001081102.2		Endogenous	mRNA	100	100	1315	1315.08	1393	1324.74	1258	1235.74	1331	1317.86	794	875.41	144	975.46	1389	1423.51	1375	1325.88	1567	1405.42	1241	1236.58	1370	1350.3	741	1001.09	987	1217.44	986	1236.68	720	1114.39	829	1219.49	633	885.2	949	1277.35	1354	946.12	498	532.6	1099	848.69
Whsc1l1		NM_001001735.1		Endogenous	mRNA	100	100	1956	1956.12	2151	2045.6	1916	1882.1	1863	1844.61	2087	2300.99	339	2296.41	1673	1714.57	1980	1909.27	2033	1823.37	1696	1689.96	1679	1654.86	1554	2099.46	1454	1793.48	1434	1798.58	1400	2166.87	1467	2158	1756	2455.62	1470	1978.61	2467	1723.84	1174	1255.58	2219	1713.59
Wif1		NM_011915.1		Endogenous	mRNA	100	100	7504	7504.47	6346	6035.04	4250	4174.8	3181	3149.59	63	69.46	14	94.84	1163	1191.9	3467	3343.16	2997	2687.96	3577	3564.25	1847	1820.44	96	129.7	4526	5582.73	475	595.76	35	54.17	724	1065.03	39	54.54	2007	2701.4	4979	3479.12	1926	2059.83	4766	3680.48
Wnt1		NM_021279.4		Endogenous	mRNA	97.56	97.56	132	132.01	122	116.02	105	103.14	113	111.88	209	230.43	25	169.35	17	17.42	7	6.75	19	17.04	39	38.86	22	21.68	59	79.71	12	14.8	11	13.8	4	6.19	5	7.36	3	4.2	4	5.38	30	20.96	10	10.69	22	16.99
Wnt10a		NM_009518.1		Endogenous	mRNA	100	100	532	532.03	405	385.15	182	178.78	279	276.25	128	141.12	22	149.03	108	110.68	169	162.96	88	78.93	78	77.72	114	112.36	19	25.67	403	497.09	69	86.54	2	3.1	91	133.86	13	18.18	149	200.55	414	289.29	61	65.24	171	132.05
Wnt10b		NM_011718.1		Endogenous	mRNA	97.56	97.56	30	30	13	12.36	22	21.61	76	75.25	159	175.3	18	121.93	7	7.17	15	14.46	19	17.04	16	15.94	18	17.74	26	35.13	13	16.04	8	10.03	7	10.83	4	5.88	5	6.99	10	13.46	50	34.94	25	26.74	28	21.62
Wnt11		NM_001285792.1		Endogenous	mRNA	100	100	41	41	58	55.16	49	48.13	51	50.5	93	102.54	24	162.58	36	36.89	32	30.86	19	17.04	24	23.91	42	41.4	15	20.27	68	83.88	27	33.86	30	46.43	26	38.25	20	27.97	30	40.38	79	55.2	28	29.95	49	37.84
Wnt16		NM_053116.3		Endogenous	mRNA	100	100	70	70	24	22.82	39	38.31	143	141.59	132	145.53	26	176.13	66	67.64	81	78.11	27	24.22	35	34.88	93	91.66	9	12.16	70	86.34	31	38.88	10	15.48	93	136.81	9	12.59	45	60.57	157	109.71	86	91.98	37	28.57
Wnt2		NM_023653.4		Endogenous	mRNA	100	100	13	13	18	17.12	13	12.77	28	27.72	56	61.74	7	47.42	17	17.42	12	11.57	14	12.56	15	14.95	17	16.76	15	20.27	8	9.87	8	10.03	6	9.29	8	11.77	13	18.18	16	21.54	15	10.48	16	17.11	19	14.67
Wnt2b		NM_009520.3		Endogenous	mRNA	100	100	98	98.01	156	148.36	88	86.44	141	139.61	428	471.88	43	291.28	133	136.3	108	104.14	126	113.01	149	148.47	163	160.66	236	318.84	67	82.64	129	161.8	245	379.2	103	151.52	141	197.18	71	95.57	140	97.83	124	132.62	167	128.96
Wnt3		NM_009521.2		Endogenous	mRNA	100	100	56	56	36	34.24	29	28.49	60	59.41	43	47.41	7	47.42	70	71.74	59	56.89	63	56.5	57	56.8	58	57.17	10	13.51	24	29.6	27	33.86	3	4.64	10	14.71	2	2.8	18	24.23	61	42.62	26	27.81	65	50.2
Wnt3a		NM_009522.2		Endogenous	mRNA	100	100	11	11	5	4.75	20	19.65	44	43.57	108	119.07	15	101.61	3	3.07	10	9.64	7	6.28	4	3.99	6	5.91	14	18.91	3	3.7	8	10.03	5	7.74	7	10.3	6	8.39	4	5.38	21	14.67	8	8.56	12	9.27
Wnt4		NM_009523.1		Endogenous	mRNA	100	100	14	14	20	19.02	8	7.86	7	6.93	14	15.44	7	47.42	3	3.07	28	27	8	7.18	7	6.98	4	3.94	14	18.91	9	11.1	5	6.27	12	18.57	49	72.08	18	25.17	6	8.08	120	83.85	26	27.81	22	16.99
Wnt5a		NM_009524.2		Endogenous	mRNA	100	100	1964	1964.12	1812	1723.21	2196	2157.14	2271	2248.58	594	654.91	69	467.41	2119	2171.65	1781	1717.38	1435	1287.03	2236	2228.03	2692	2653.29	603	814.66	1571	1937.8	1806	2265.16	418	646.96	824	1212.13	407	569.16	1017	1368.87	2599	1816.08	1571	1680.16	2174	1678.84
Wnt5b		NM_009525.3		Endogenous	mRNA	100	100	72	72	91	86.54	55	54.03	100	99.01	122	134.51	11	74.51	50	51.24	61	58.82	40	35.88	64	63.77	52	51.25	63	85.11	50	61.67	35	43.9	30	46.43	48	70.61	56	78.31	25	33.65	114	79.66	77	82.35	105	81.08
Wnt6		NM_009526.3		Endogenous	mRNA	100	100	638	638.04	448	426.05	315	309.43	272	269.31	95	104.74	23	155.8	96	98.39	238	229.5	133	119.29	135	134.52	159	156.71	20	27.02	464	572.33	32	40.14	20	30.96	55	80.91	10	13.98	166	223.43	429	299.77	151	161.49	311	240.17
Wnt7a		NM_009527.3		Endogenous	mRNA	100	100	12	12	8	7.61	17	16.7	39	38.61	47	51.82	15	101.61	4	4.1	7	6.75	5	4.48	7	6.98	5	4.93	8	10.81	14	17.27	3	3.76	3	4.64	3	4.41	3	4.2	9	12.11	7	4.89	8	8.56	11	8.49
Wnt7b		NM_009528.2		Endogenous	mRNA	100	100	32	32	48	45.65	28	27.5	83	82.18	93	102.54	12	81.29	18	18.45	84	81	4	3.59	28	27.9	34	33.51	13	17.56	40	49.34	30	37.63	10	15.48	133	195.65	7	9.79	13	17.5	168	117.39	10	10.69	15	11.58
Wt1		NM_144783.2		Endogenous	mRNA	100	100	9	9	15	14.26	25	24.56	17	16.83	34	37.49	22	149.03	9	9.22	8	7.71	7	6.28	21	20.93	11	10.84	13	17.56	5	6.17	13	16.31	11	17.03	7	10.3	11	15.38	5	6.73	15	10.48	25	26.74	14	10.81
Xpa		NM_011728.2		Endogenous	mRNA	100	100	589	589.04	601	571.55	447	439.09	582	576.25	657	724.37	105	711.28	437	447.86	607	585.32	501	449.34	461	459.36	376	370.59	368	497.17	397	489.69	366	459.05	292	451.95	413	607.54	479	669.84	379	510.13	780	545.03	528	564.69	559	431.68
Xpc		NM_009531.2		Endogenous	mRNA	100	100	68	68	66	62.77	45	44.2	51	50.5	36	39.69	8	54.19	55	56.37	48	46.29	63	56.5	51	50.82	38	37.45	20	27.02	36	44.41	35	43.9	27	41.79	22	32.36	29	40.55	32	43.07	69	48.21	57	60.96	49	37.84
Xrcc4		NM_028012.4		Endogenous	mRNA	100	100	287	287.02	285	271.03	243	238.7	317	313.87	378	416.76	70	474.18	234	239.81	252	243	220	197.31	249	248.11	250	246.41	184	248.58	199	245.46	174	218.24	170	263.12	157	230.95	203	283.88	161	216.7	357	249.46	174	186.09	301	232.44
Zak		NM_023057.5		Endogenous	mRNA	100	100	1011	1011.06	1014	964.31	986	968.55	961	951.51	1170	1289.97	178	1205.78	1179	1208.3	1106	1066.49	1130	1013.48	848	844.98	1111	1095.03	597	806.55	768	947.31	804	1008.41	788	1219.64	811	1193.01	742	1037.62	738	993.34	1633	1141.07	1063	1136.86	730	563.73
Zbtb16		NM_001033324.2		Endogenous	mRNA	100	100	55	55	42	39.94	68	66.8	130	128.72	310	341.79	58	392.9	21	21.52	52	50.14	30	26.91	81	80.71	69	68.01	147	198.6	23	28.37	18	22.58	71	109.89	68	100.03	104	145.44	53	71.34	199	139.05	590	631	89	68.73
Zbtb32		NM_021397.2		Endogenous	mRNA	100	100	153	153.01	117	111.27	134	131.63	141	139.61	235	259.1	58	392.9	38	38.94	40	38.57	36	32.29	65	64.77	42	41.4	87	117.54	33	40.7	26	32.61	25	38.69	24	35.3	19	26.57	17	22.88	51	35.64	51	54.54	56	43.25
Zic2		NM_009574.3		Endogenous	mRNA	100	100	60	60	69	65.62	43	42.24	60	59.41	120	132.3	26	176.13	12	12.3	12	11.57	17	15.25	19	18.93	13	12.81	25	33.78	4	4.93	8	10.03	7	10.83	6	8.83	8	11.19	7	9.42	25	17.47	15	16.04	28	21.62
Abcf1		NM_013854.1		Housekeeping	mRNA	100	100	888	888.06	1014	964.31	901	885.06	759	751.51	723	797.13	131	887.4	842	862.92	837	807.1	946	848.45	941	937.65	979	964.92	587	793.04	655	807.93	646	810.24	583	902.35	682	1003.24	628	878.2	607	817.02	1001	699.46	650	695.17	936	722.81
Alas1		NM_020559.2		Housekeeping	mRNA	100	100	1175	1175.07	1282	1219.18	1368	1343.79	1103	1092.11	2154	2374.86	372	2519.95	1137	1165.25	1295	1248.74	1432	1284.34	1671	1665.05	1365	1345.37	1814	2450.72	933	1150.84	886	1111.26	1246	1928.51	677	995.89	1260	1762	835	1123.9	1315	918.87	1427	1526.16	2140	1652.59
Edc3		NM_153799.3		Housekeeping	mRNA	100	100	424	424.03	411	390.86	345	338.9	454	449.52	417	459.76	77	521.6	357	365.87	449	432.96	435	390.15	422	420.5	396	390.31	240	324.24	328	404.58	317	397.59	220	340.51	267	392.77	320	447.49	297	399.76	567	396.2	344	367.9	501	386.89
Eef1g		NM_026007.4		Housekeeping	mRNA	100	100	6747	6747.42	7788	7406.39	7586	7451.77	7272	7200.2	5828	6425.57	925	6266	7506	7692.5	6480	6248.53	8922	8002.01	7683	7655.62	8199	8081.11	4814	6503.74	5636	6951.89	5468	6858.18	4351	6734.31	4631	6812.35	4203	5877.54	5400	7268.35	11124	7773	5577	5964.53	8490	6556.29
Eif2b4		NM_001127355.1		Housekeeping	mRNA	100	100	991	991.06	1060	1008.06	925	908.63	944	934.68	691	761.85	92	623.21	897	919.29	791	762.74	1026	920.2	926	922.7	958	944.23	501	676.85	751	926.34	603	756.31	474	733.64	492	723.75	428	598.52	612	823.75	1077	752.56	740	791.42	1109	856.41
G6pdx		NM_008062.2		Housekeeping	mRNA	100	100	2183	2183.14	2177	2070.33	2045	2008.82	1713	1696.09	1698	1872.1	266	1801.9	1580	1619.26	2015	1943.02	2066	1852.96	2011	2003.83	1600	1576.99	1126	1521.23	1760	2170.92	1339	1679.43	1235	1911.49	1529	2249.21	1288	1801.16	1401	1885.73	2989	2088.59	1105	1181.78	2121	1637.91
Gusb		NM_010368.1		Housekeeping	mRNA	100	100	1929	1929.12	1958	1862.06	2109	2071.68	1550	1534.7	1301	1434.4	159	1077.08	1948	1996.4	1500	1446.42	2327	2087.05	1978	1970.95	2017	1988	1041	1406.4	1349	1663.96	1400	1755.94	1084	1677.77	976	1435.73	976	1364.85	1077	1449.63	1785	1247.29	1350	1443.81	1908	1473.43
Hdac3		NM_010411.2		Housekeeping	mRNA	100	100	1459	1459.09	1463	1391.31	1378	1353.62	1300	1287.16	1079	1189.63	143	968.69	1214	1244.16	1296	1249.71	1565	1403.63	1184	1179.78	1090	1074.33	877	1184.83	1156	1425.9	946	1186.51	770	1191.78	839	1234.2	833	1164.88	925	1245.04	1637	1143.87	1010	1080.18	1583	1222.45
Hprt		NM_013556.2		Housekeeping	mRNA	100	100	3776	3776.23	4226	4018.92	4182	4108	3802	3764.46	3772	4158.76	527	3569.93	3983	4081.97	4558	4395.18	4926	4418.06	4062	4047.53	4049	3990.78	2939	3970.6	3103	3827.49	3633	4556.65	2753	4260.99	3229	4749.96	3590	5020.31	3172	4269.48	6403	4474.16	3854	4121.8	5751	4441.14
Nubp1		NM_011955.2		Housekeeping	mRNA	100	100	676	676.04	720	684.72	644	632.6	643	636.65	542	597.57	72	487.73	631	646.68	766	738.64	787	705.85	741	738.36	723	712.6	412	556.61	487	600.7	515	645.93	417	645.42	479	704.62	425	594.33	488	656.84	825	576.48	528	564.69	795	613.93
Oaz1		NM_008753.4		Housekeeping	mRNA	100	100	8703	8703.54	10334	9827.63	9375	9209.12	9508	9414.12	10194	11239.2	1627	11021.4	8741	8958.19	10274	9907	11448	10267.5	10484	10446.6	10530	10378.6	8807	11898.3	8018	9890.04	7849	9844.52	7704	11924	8074	11877.1	8923	12478.1	7755	10438.2	15294	10686.8	9486	10145.1	13872	10712.5
Polr1b		NM_009086.2		Housekeeping	mRNA	100	100	420	420.03	467	444.12	369	362.47	384	380.21	349	384.78	73	494.51	437	447.86	348	335.57	502	450.24	440	438.43	372	366.65	251	339.1	305	376.21	298	373.76	202	312.65	282	414.83	162	226.54	325	437.45	517	361.26	207	221.38	371	286.5
Polr2a		NM_009089.2		Housekeeping	mRNA	100	100	3959	3959.25	4094	3893.39	3570	3506.83	3449	3414.95	2316	2553.47	389	2635.11	3059	3135.01	3262	3145.48	3717	3333.72	2893	2882.69	2444	2408.86	1675	2262.93	2701	3331.63	2072	2598.78	1446	2238.06	1932	2842.03	1893	2647.2	2316	3117.32	4398	3073.15	2184	2335.76	3894	3007.09
Ppia		NM_008907.1		Housekeeping	mRNA	100	100	10691	10691.7	11497	10933.6	11390	11188.5	11344	11232	9415	10380.4	1454	9849.48	12154	12456	12488	12041.9	13620	12215.6	10384	10347	13357	13165	7549	10198.7	8665	10688.1	8349	10471.6	6574	10175	7173	10551.7	7316	10230.8	7911	10648.1	17264	12063.4	10403	11125.9	15600	12046.9
Rpl19		NM_009078.2		Housekeeping	mRNA	100	100	32022	32024	38384	36503.2	37142	36484.8	31907	31592	28140	31025.3	4518	30605.2	28989	29709.3	33252	32064.2	39943	35824.3	35748	35620.6	31078	30631.2	23050	31140.7	26552	32751.3	26419	33135.8	20657	31972.1	27229	40054.7	28880	40386.2	25160	33865.1	52430	36636	34407	36797.8	41887	32346.7
Sap130		NM_172965.2		Housekeeping	mRNA	100	100	797	797.05	799	759.85	649	637.52	758	750.52	825	909.59	144	975.46	659	675.37	797	768.53	823	738.14	645	642.7	623	614.04	649	876.8	494	609.34	454	569.42	457	707.33	478	703.15	578	808.28	497	668.96	986	688.98	563	602.12	916	707.37
Sdha		NM_023281.1		Housekeeping	mRNA	100	100	2080	2080.13	2330	2215.83	1949	1914.51	2201	2179.27	3062	3375.96	477	3231.23	1790	1834.48	2049	1975.81	2736	2453.88	2103	2095.51	1997	1968.29	2638	3563.95	1502	1852.69	1717	2153.53	2296	3553.66	1680	2471.33	2992	4184.06	1669	2246.46	2431	1698.69	2434	2603.13	2933	2264.97
Sf3a3		NM_029157.3		Housekeeping	mRNA	100	100	1317	1317.08	1378	1310.48	1132	1111.97	1298	1285.18	857	944.87	149	1009.33	1323	1355.87	1249	1204.38	1488	1334.57	1362	1357.15	1378	1358.19	732	988.94	1010	1245.81	927	1162.68	602	931.75	804	1182.71	695	971.9	882	1187.16	1865	1303.19	984	1052.38	1593	1230.17
Tbp		NM_013684.3		Housekeeping	mRNA	100	100	167	167.01	179	170.23	169	166.01	170	168.32	162	178.61	32	216.77	179	183.45	164	158.14	211	189.24	148	147.47	191	188.25	161	217.51	137	168.99	101	126.68	114	176.44	141	207.42	139	194.38	114	153.44	264	184.47	102	109.09	204	157.54
Tubb5		NM_011655.4		Housekeeping	mRNA	100	100	4031	4031.25	3898	3707	3717	3651.23	4737	4690.23	2731	3011.02	481	3258.32	5322	5454.24	3894	3754.9	4091	3669.16	5549	5529.23	5899	5814.18	1874	2531.78	2885	3558.59	2953	3703.77	2216	3429.84	2102	3092.11	1495	2090.63	2579	3471.31	7583	5298.7	4905	5245.83	6193	4782.46
NEG_A		ERCC_00096.1		Negative	SYSTEM	100	100	6	6	9	9	6	6	7	7	10	10	11	11	7	7	8	8	6	6	6	6	8	8	8	8	4	4	2	2	5	5	9	9	11	11	5	5	18	18	16	16	7	7
NEG_B		ERCC_00041.1		Negative	SYSTEM	97.56	97.56	15	15	9	9	4	4	6	6	9	9	7	7	7	7	6	6	6	6	7	7	4	4	6	6	11	11	2	2	3	3	1	1	7	7	8	8	9	9	6	6	4	4
NEG_C		ERCC_00019.1		Negative	SYSTEM	95.12	95.12	2	2	6	6	3	3	5	5	7	7	6	6	6	6	1	1	4	4	7	7	6	6	7	7	2	2	2	2	2	2	4	4	2	2	2	2	3	3	7	7	8	8
NEG_D		ERCC_00076.1		Negative	SYSTEM	100	100	15	15	13	13	4	4	6	6	4	4	8	8	13	13	9	9	4	4	12	12	12	12	6	6	4	4	14	14	5	5	6	6	8	8	9	9	11	11	6	6	7	7
NEG_E		ERCC_00098.1		Negative	SYSTEM	97.56	97.56	5	5	15	15	3	3	5	5	6	6	17	17	4	4	5	5	8	8	8	8	3	3	12	12	7	7	5	5	8	8	4	4	1	1	4	4	13	13	19	19	17	17
NEG_F		ERCC_00126.1		Negative	SYSTEM	100	100	7	7	7	7	10	10	9	9	11	11	6	6	8	8	12	12	6	6	4	4	10	10	5	5	11	11	9	9	4	4	10	10	12	12	9	9	8	8	14	14	5	5
NEG_G		ERCC_00144.1		Negative	SYSTEM	75.61	75.61	1	1	1	1	1	1	2	2	4	4	3	3	1	1	2	2	3	3	1	1	2	2	2	2	3	3	2	2	1	1	2	2	1	1	2	2	5	5	2	2	1	1
NEG_H		ERCC_00154.1		Negative	SYSTEM	95.12	95.12	6	6	6	6	2	2	1	1	4	4	3	3	3	3	3	3	4	4	5	5	7	7	7	7	3	3	5	5	1	1	3	3	2	2	2	2	6	6	10	10	5	5
POS_A		ERCC_00117.1		Positive	SYSTEM	100	100	9302	9302	12760	12760	9704	9704	8831	8831	19056	19056	23140	23140	8290	8290	13707	13707	11683	11683	16241	16241	11012	11012	17689	17689	6999	6999	8109	8109	13876	13876	10374	10374	9698	9698	5848	5848	22694	22694	26020	26020	23402	23402
POS_B		ERCC_00112.1		Positive	SYSTEM	100	100	2860	2860	3946	3946	2874	2874	2702	2702	5866	5866	7521	7521	2460	2460	4286	4286	3677	3677	4960	4960	3344	3344	5796	5796	2178	2178	2550	2550	4096	4096	3062	3062	3079	3079	1905	1905	6563	6563	7580	7580	6929	6929
POS_C		ERCC_00002.1		Positive	SYSTEM	100	100	779	779	1039	1039	768	768	662	662	1513	1513	1957	1957	659	659	1073	1073	972	972	1283	1283	892	892	1555	1555	586	586	635	635	1099	1099	848	848	832	832	480	480	1931	1931	2171	2171	1949	1949
POS_D		ERCC_00092.1		Positive	SYSTEM	100	100	180	180	236	236	218	218	175	175	382	382	439	439	149	149	277	277	232	232	301	301	223	223	360	360	130	130	161	161	309	309	211	211	203	203	154	154	487	487	537	537	475	475
POS_E		ERCC_00035.1		Positive	SYSTEM	100	100	26	26	47	47	35	35	26	26	50	50	55	55	21	21	39	39	40	40	39	39	29	29	45	45	18	18	33	33	43	43	38	38	31	31	22	22	83	83	73	73	57	57
POS_F		ERCC_00034.1		Positive	SYSTEM	100	100	18	18	24	24	22	22	20	20	42	42	61	61	15	15	35	35	30	30	32	32	16	16	32	32	21	21	26	26	16	16	22	22	19	19	6	6	41	41	59	59	63	63
[truncated: 28 more columns]

## Sheet: PanCancer DE
PanCancer Probe	Log2 fold change	std error (log2)	Lower confidence limit (log2)	Upper confidence limit (log2)	Linear fold change	Lower confidence limit (linear)	Upper confidence limit (linear)	P-value	q value	method	Gene.sets
Nf2	-0.79	0.0714	-0.93	-0.65	0.578	0.525	0.637	1.79e-12	8.31e-09	lm.nb	Cancer Driver Genes
Whsc1l1	-0.729	0.075	-0.876	-0.582	0.603	0.545	0.668	4.51e-11	1.05e-07	lm.nb	Chromatin Modification
Ercc2	-1.1	0.115	-1.33	-0.876	0.466	0.398	0.545	6.84e-11	1.06e-07	lm.nb	DNA Damage Repair
Smarcb1	-0.641	0.0682	-0.775	-0.507	0.641	0.584	0.704	1.02e-10	1.18e-07	lm.nb	Cancer Driver Genes
Kdr	-0.885	0.0991	-1.08	-0.69	0.542	0.473	0.62	3.41e-10	2.26e-07	lm.nb	PI3K, Ras
Sufu	-0.547	0.0605	-0.665	-0.428	0.684	0.63	0.743	2.52e-10	2.26e-07	lm.nb	Hedgehog
Setd2	-0.494	0.0552	-0.602	-0.385	0.71	0.659	0.766	3.26e-10	2.26e-07	lm.nb	Cancer Driver Genes
Smc1a	-0.651	0.0745	-0.797	-0.505	0.637	0.575	0.705	5.47e-10	3.17e-07	lm.nb	Cell Cycle
Prkdc	-0.854	0.11	-1.07	-0.638	0.553	0.477	0.643	7.71e-09	3.58e-06	lm.nb	Cell Cycle, DNA Damage Repair
Dvl1	-0.451	0.0579	-0.564	-0.337	0.732	0.676	0.791	7.06e-09	3.58e-06	lm.nb	Notch, Wnt
Mlh1	-0.737	0.0987	-0.931	-0.544	0.6	0.525	0.686	1.67e-08	7.06e-06	lm.nb	Cancer Driver Genes, DNA Damage Repair
Prkaca	-0.432	0.059	-0.548	-0.317	0.741	0.684	0.803	2.49e-08	9.01e-06	lm.nb	Apoptosis, Hedgehog, MAPK, Ras, Wnt
Bcor	0.638	0.0875	0.467	0.809	1.56	1.38	1.75	2.72e-08	9.01e-06	lm.nb	Cancer Driver Genes
Bnip3	1.31	0.179	0.96	1.66	2.48	1.95	3.17	2.59e-08	9.01e-06	lm.nb	Chromatin Modification
Dtx3	-0.874	0.122	-1.11	-0.636	0.546	0.462	0.644	3.66e-08	1.06e-05	lm.nb	Notch
Idh1	-0.817	0.113	-1.04	-0.594	0.568	0.487	0.662	3.56e-08	1.06e-05	lm.nb	Cancer Driver Genes
Fance	-0.843	0.118	-1.07	-0.612	0.557	0.475	0.654	3.95e-08	1.08e-05	lm.nb	DNA Damage Repair
Mtor	-0.473	0.0673	-0.605	-0.341	0.72	0.657	0.789	5.69e-08	1.47e-05	lm.nb	JAK-STAT, PI3K
Tet2	-0.744	0.109	-0.957	-0.531	0.597	0.515	0.692	9.5e-08	2.31e-05	lm.nb	Cancer Driver Genes
Med12	-0.498	0.0728	-0.64	-0.355	0.708	0.642	0.782	9.94e-08	2.31e-05	lm.nb	Cancer Driver Genes
Polr2d	0.546	0.0805	0.388	0.704	1.46	1.31	1.63	1.15e-07	2.53e-05	lm.nb	DNA Damage Repair
Kmt2d	-0.495	0.0735	-0.639	-0.35	0.71	0.642	0.784	1.36e-07	2.86e-05	lm.nb	Cancer Driver Genes
Stat3	-0.497	0.0762	-0.646	-0.347	0.709	0.639	0.786	2.42e-07	4.89e-05	lm.nb	JAK-STAT
Ercc4	-0.59	0.0911	-0.768	-0.411	0.665	0.587	0.752	2.79e-07	5.39e-05	lm.nb	DNA Damage Repair
Sirt4	-0.812	0.126	-1.06	-0.565	0.569	0.48	0.676	3e-07	5.56e-05	lm.nb	Chromatin Modification
Atm	-0.538	0.084	-0.703	-0.374	0.689	0.614	0.772	3.34e-07	5.96e-05	lm.nb	Apoptosis, Cancer Driver Genes, Cell Cycle, DNA Damage Repair, Transcriptional Misregulation in Cancer
Pias1	-0.46	0.0723	-0.601	-0.318	0.727	0.659	0.802	3.82e-07	6.57e-05	lm.nb	JAK-STAT
Tgfbr2	-0.44	0.0712	-0.58	-0.301	0.737	0.669	0.812	6.41e-07	0.000106	lm.nb	MAPK, TGF-beta, Transcriptional Misregulation in Cancer
Abl1	-0.404	0.0656	-0.533	-0.275	0.756	0.691	0.826	7e-07	0.000112	lm.nb	Cancer Driver Genes, Cell Cycle, DNA Damage Repair, Ras
Hdac10	-0.748	0.123	-0.989	-0.508	0.595	0.504	0.703	8.13e-07	0.000126	lm.nb	Chromatin Modification
Ikbkb	-0.442	0.0731	-0.585	-0.298	0.736	0.667	0.813	9.61e-07	0.000144	lm.nb	Apoptosis, MAPK, PI3K, Ras
Rac1	0.533	0.0891	0.359	0.708	1.45	1.28	1.63	1.13e-06	0.000164	lm.nb	MAPK, PI3K, Ras, Wnt
Ppp3cb	-0.274	0.0462	-0.365	-0.184	0.827	0.777	0.88	1.27e-06	0.000178	loglinear	Apoptosis, MAPK, Wnt
Cul1	-0.271	0.0461	-0.362	-0.181	0.828	0.778	0.882	1.49e-06	0.000203	loglinear	Cell Cycle, TGF-beta, Wnt
Bcl2	-0.567	0.0991	-0.761	-0.373	0.675	0.59	0.772	2.42e-06	0.000318	lm.nb	Apoptosis, Cancer Driver Genes, JAK-STAT, PI3K
Ifnar2	-0.5	0.0877	-0.672	-0.329	0.707	0.628	0.796	2.54e-06	0.000318	lm.nb	JAK-STAT, PI3K
Stk4	-0.405	0.071	-0.544	-0.266	0.755	0.686	0.832	2.53e-06	0.000318	lm.nb	MAPK, Ras
Sp1	0.366	0.0643	0.24	0.492	1.29	1.18	1.41	2.69e-06	0.000328	lm.nb	TGF-beta, Transcriptional Misregulation in Cancer
Pkmyt1	-0.515	0.0913	-0.694	-0.336	0.7	0.618	0.792	3.08e-06	0.000367	lm.nb	Cell Cycle
Nf1	-0.268	0.0476	-0.361	-0.175	0.831	0.779	0.886	3.16e-06	0.000367	loglinear	Cancer Driver Genes, MAPK, Ras
Itgb4	-0.647	0.115	-0.873	-0.421	0.639	0.546	0.747	3.3e-06	0.000374	lm.nb	PI3K
Rhoa	0.407	0.073	0.264	0.55	1.33	1.2	1.46	3.75e-06	0.000415	lm.nb	Ras, TGF-beta, Wnt
Lifr	-0.458	0.0826	-0.62	-0.296	0.728	0.651	0.814	4.08e-06	0.000441	lm.nb	JAK-STAT
Cdc25b	-0.584	0.106	-0.792	-0.377	0.667	0.578	0.77	4.34e-06	0.000458	lm.nb	Cell Cycle, MAPK
Atrx	-0.577	0.106	-0.784	-0.37	0.67	0.581	0.774	5.2e-06	0.000536	lm.nb	Cancer Driver Genes
Zak	-0.476	0.0884	-0.649	-0.302	0.719	0.638	0.811	6.64e-06	0.000656	lm.nb	MAPK
Spop	0.34	0.0632	0.216	0.464	1.27	1.16	1.38	6.59e-06	0.000656	lm.nb	Cancer Driver Genes
Pdgfb	0.629	0.118	0.399	0.86	1.55	1.32	1.81	7.13e-06	0.000689	lm.nb	MAPK, PI3K, Ras
Id2	0.708	0.133	0.448	0.968	1.63	1.36	1.96	7.41e-06	0.000702	lm.nb	TGF-beta, Transcriptional Misregulation in Cancer
Vegfa	0.556	0.105	0.35	0.762	1.47	1.27	1.7	8.47e-06	0.000787	lm.nb	PI3K, Ras
Tsc2	-0.309	0.0585	-0.424	-0.194	0.807	0.746	0.874	8.66e-06	0.000788	lm.nb	PI3K
Tnf	0.909	0.173	0.57	1.25	1.88	1.48	2.38	9.5e-06	0.000848	lm.nb	Apoptosis, MAPK, TGF-beta
Nfe2l2	0.585	0.112	0.367	0.804	1.5	1.29	1.75	9.71e-06	0.00085	lm.nb	Cancer Driver Genes
Eif4ebp1	0.472	0.0902	0.295	0.648	1.39	1.23	1.57	1.03e-05	0.000882	lm.nb	PI3K
Dnmt1	-0.55	0.106	-0.757	-0.343	0.683	0.592	0.788	1.08e-05	0.000913	lm.nb	Cancer Driver Genes
Fbxw7	-0.394	0.076	-0.543	-0.245	0.761	0.686	0.844	1.17e-05	0.00097	lm.nb	Cancer Driver Genes
Pik3r2	-0.415	0.0804	-0.573	-0.258	0.75	0.672	0.836	1.23e-05	0.001	lm.nb	Apoptosis, JAK-STAT, PI3K, Ras
Myb	-0.658	0.13	-0.912	-0.405	0.634	0.531	0.755	1.56e-05	0.00125	lm.nb	PI3K
Daxx	-0.433	0.0857	-0.601	-0.265	0.741	0.659	0.832	1.7e-05	0.00134	lm.nb	Cancer Driver Genes, MAPK
Gadd45b	0.521	0.103	0.318	0.723	1.43	1.25	1.65	1.73e-05	0.00134	lm.nb	Cell Cycle, MAPK
Creb3l4	-0.665	0.133	-0.926	-0.405	0.63	0.526	0.755	1.96e-05	0.00149	lm.nb	PI3K
Hdac4	-0.368	0.0739	-0.513	-0.223	0.775	0.701	0.857	2.12e-05	0.00157	lm.nb	Chromatin Modification
Grb2	0.414	0.0831	0.251	0.577	1.33	1.19	1.49	2.12e-05	0.00157	lm.nb	JAK-STAT, MAPK, PI3K, Ras
Xrcc4	-0.514	0.104	-0.717	-0.311	0.7	0.608	0.806	2.22e-05	0.00159	lm.nb	DNA Damage Repair
Stag2	-0.343	0.0691	-0.478	-0.207	0.788	0.718	0.866	2.22e-05	0.00159	lm.nb	Cancer Driver Genes, Cell Cycle
Pml	-0.551	0.112	-0.771	-0.331	0.683	0.586	0.795	2.55e-05	0.0018	lm.nb	Transcriptional Misregulation in Cancer
Ptpn11	-0.23	0.0471	-0.322	-0.137	0.853	0.8	0.909	2.84e-05	0.00197	loglinear	Cancer Driver Genes, JAK-STAT, Ras
Atr	-0.46	0.0948	-0.646	-0.274	0.727	0.639	0.827	3.03e-05	0.00207	lm.nb	Cell Cycle, DNA Damage Repair
Fgfr4	-0.764	0.158	-1.07	-0.455	0.589	0.475	0.73	3.14e-05	0.00208	lm.nb	MAPK, PI3K, Ras
Pla1a	-0.754	0.156	-1.06	-0.449	0.593	0.48	0.733	3.13e-05	0.00208	lm.nb	Ras
Skp2	-0.739	0.153	-1.04	-0.439	0.599	0.487	0.737	3.2e-05	0.00209	lm.nb	Cell Cycle
Brca2	-0.711	0.148	-1	-0.421	0.611	0.5	0.747	3.4e-05	0.00213	lm.nb	Cancer Driver Genes, DNA Damage Repair
Flt1	-0.654	0.136	-0.92	-0.388	0.635	0.529	0.764	3.32e-05	0.00213	lm.nb	PI3K, Ras, Transcriptional Misregulation in Cancer
Hmga1	0.486	0.101	0.288	0.683	1.4	1.22	1.61	3.39e-05	0.00213	lm.nb	Chromatin Modification
Itga3	-0.449	0.094	-0.634	-0.265	0.732	0.645	0.832	3.77e-05	0.00233	lm.nb	PI3K
Hgf	-0.574	0.12	-0.811	-0.338	0.672	0.57	0.791	3.9e-05	0.00238	lm.nb	PI3K, Ras
Cdkn1a	0.825	0.174	0.485	1.17	1.77	1.4	2.24	4.05e-05	0.00244	lm.nb	Cell Cycle, JAK-STAT, PI3K, Transcriptional Misregulation in Cancer
Map2k2	0.244	0.0517	0.142	0.345	1.18	1.1	1.27	4.54e-05	0.0027	loglinear	MAPK, PI3K, Ras
Braf	-0.373	0.0794	-0.529	-0.218	0.772	0.693	0.86	4.69e-05	0.00275	lm.nb	Cancer Driver Genes, MAPK
Ikbkg	-0.32	0.0687	-0.454	-0.185	0.801	0.73	0.88	5.41e-05	0.00314	lm.nb	Apoptosis, MAPK, PI3K, Ras
Ercc6	-0.4	0.087	-0.57	-0.229	0.758	0.674	0.853	6.39e-05	0.00366	lm.nb	DNA Damage Repair
Il1rap	-0.606	0.132	-0.865	-0.347	0.657	0.549	0.786	6.61e-05	0.00374	lm.nb	Apoptosis
Cdc25a	-0.402	0.0882	-0.575	-0.229	0.757	0.671	0.853	7.15e-05	0.004	lm.nb	Cell Cycle
Nasp	-0.562	0.124	-0.805	-0.319	0.677	0.572	0.801	7.52e-05	0.00415	lm.nb	Chromatin Modification
Idh2	-0.336	0.0746	-0.482	-0.19	0.792	0.716	0.877	8.23e-05	0.00449	lm.nb	Cancer Driver Genes
Jag1	-0.83	0.187	-1.2	-0.463	0.562	0.436	0.725	0.000101	0.00542	lm.nb	Notch
Whsc1	-0.561	0.126	-0.809	-0.313	0.678	0.571	0.805	0.000101	0.00542	lm.nb	DNA Damage Repair, Transcriptional Misregulation in Cancer
Lepr	-0.892	0.203	-1.29	-0.494	0.539	0.409	0.71	0.000114	0.00582	lm.nb	JAK-STAT
Gpc4	-0.412	0.0937	-0.595	-0.228	0.752	0.662	0.854	0.000114	0.00582	lm.nb	Wnt
Fancc	-0.344	0.0781	-0.497	-0.191	0.788	0.708	0.876	0.000111	0.00582	lm.nb	DNA Damage Repair
Dvl3	-0.247	0.0562	-0.358	-0.137	0.842	0.78	0.909	0.000112	0.00582	loglinear	Notch, Wnt
Fubp1	-0.571	0.13	-0.827	-0.316	0.673	0.564	0.803	0.000119	0.00601	lm.nb	Cancer Driver Genes
Bax	0.599	0.137	0.33	0.868	1.51	1.26	1.83	0.000123	0.00613	lm.nb	Apoptosis
Ubb	-0.232	0.0538	-0.337	-0.126	0.852	0.792	0.916	0.000147	0.00725	lm.nb	DNA Damage Repair
Col24a1	-0.826	0.192	-1.2	-0.449	0.564	0.434	0.733	0.000152	0.00741	lm.nb	PI3K
Hoxa9	-1.25	0.292	-1.82	-0.677	0.42	0.283	0.625	0.000159	0.00771	lm.nb	Transcriptional Misregulation in Cancer
Top2a	-0.71	0.166	-1.04	-0.384	0.611	0.488	0.766	0.000163	0.00778	lm.nb	Chromatin Modification, DNA Damage Repair
Lama1	-0.915	0.215	-1.34	-0.494	0.53	0.396	0.71	0.00017	0.00806	lm.nb	PI3K
Rad52	-0.454	0.108	-0.666	-0.242	0.73	0.63	0.846	0.000203	0.00953	lm.nb	DNA Damage Repair
Chek1	-0.658	0.158	-0.967	-0.349	0.634	0.512	0.785	0.000217	0.0101	lm.nb	Cell Cycle, DNA Damage Repair
Hmga2	-1.46	0.35	-2.14	-0.77	0.364	0.226	0.586	0.000224	0.0103	lm.nb	Transcriptional Misregulation in Cancer
Smad1	-0.364	0.0879	-0.536	-0.191	0.777	0.69	0.876	0.000237	0.0108	lm.nb	TGF-beta, Transcriptional Misregulation in Cancer
Tsc1	-0.457	0.112	-0.676	-0.238	0.729	0.626	0.848	0.000268	0.0121	lm.nb	Cancer Driver Genes, PI3K
Spry2	0.464	0.113	0.241	0.686	1.38	1.18	1.61	0.000272	0.0121	lm.nb	JAK-STAT
Cdkn2b	0.546	0.135	0.282	0.81	1.46	1.22	1.75	0.000301	0.0133	lm.nb	Cell Cycle, TGF-beta
Ltbp1	-0.477	0.118	-0.708	-0.246	0.718	0.612	0.843	0.000306	0.0134	lm.nb	TGF-beta
Pik3r1	0.536	0.133	0.276	0.796	1.45	1.21	1.74	0.000311	0.0135	lm.nb	Apoptosis, Cancer Driver Genes, JAK-STAT, PI3K, Ras
Map3k8	-0.507	0.126	-0.755	-0.259	0.704	0.593	0.836	0.000344	0.0148	lm.nb	MAPK
Ttk	-0.677	0.17	-1.01	-0.344	0.625	0.496	0.788	0.000366	0.0156	lm.nb	Cell Cycle
Pla2g4a	-0.509	0.128	-0.76	-0.258	0.702	0.59	0.836	0.000372	0.0157	lm.nb	MAPK, Ras
Ercc3	-0.21	0.0529	-0.313	-0.106	0.865	0.805	0.929	0.000386	0.0161	loglinear	DNA Damage Repair
Brca1	-0.67	0.171	-1	-0.334	0.629	0.498	0.793	0.000446	0.0185	lm.nb	Cancer Driver Genes, DNA Damage Repair, PI3K
Blm	-0.57	0.146	-0.856	-0.284	0.674	0.553	0.821	0.000457	0.0188	lm.nb	DNA Damage Repair
Myd88	0.381	0.0981	0.189	0.573	1.3	1.14	1.49	0.000487	0.0198	lm.nb	Apoptosis, Cancer Driver Genes
Notch3	-0.761	0.197	-1.15	-0.375	0.59	0.452	0.771	0.00051	0.0206	lm.nb	Notch
Pbrm1	-0.27	0.0701	-0.407	-0.133	0.829	0.754	0.912	0.000532	0.0213	lm.nb	Cancer Driver Genes
Xpa	-0.331	0.0863	-0.5	-0.162	0.795	0.707	0.894	0.000549	0.0218	lm.nb	DNA Damage Repair
Mllt4	-0.293	0.0771	-0.444	-0.142	0.816	0.735	0.906	0.00061	0.024	lm.nb	Ras
Npm1	-0.402	0.107	-0.612	-0.193	0.757	0.654	0.875	0.000667	0.026	lm.nb	Cancer Driver Genes
Mdc1	0.294	0.0785	0.14	0.448	1.23	1.1	1.36	0.000708	0.0274	lm.nb	DNA Damage Repair
Smarca4	-0.432	0.116	-0.659	-0.206	0.741	0.633	0.867	0.000722	0.0277	lm.nb	Cancer Driver Genes
Cacna1c	-0.726	0.195	-1.11	-0.345	0.605	0.464	0.787	0.000737	0.0281	lm.nb	MAPK
Mecom	-0.343	0.0926	-0.524	-0.161	0.789	0.695	0.894	0.000799	0.03	lm.nb	MAPK
Jak1	0.248	0.067	0.117	0.379	1.19	1.08	1.3	0.000801	0.03	lm.nb	Cancer Driver Genes, JAK-STAT, PI3K
Tnfsf10	0.606	0.164	0.285	0.928	1.52	1.22	1.9	0.00081	0.0301	lm.nb	Apoptosis
Nfatc1	-0.306	0.0831	-0.468	-0.143	0.809	0.723	0.906	0.000859	0.0316	lm.nb	MAPK, Wnt
Ppp2r1a	-0.292	0.0795	-0.448	-0.136	0.817	0.733	0.91	0.000869	0.0318	lm.nb	Cancer Driver Genes, PI3K, TGF-beta
Arid1a	0.192	0.0524	0.0895	0.295	1.14	1.06	1.23	0.00088	0.0319	loglinear	Cancer Driver Genes, Chromatin Modification
Men1	-0.321	0.088	-0.494	-0.149	0.8	0.71	0.902	0.000924	0.0332	lm.nb	Cancer Driver Genes, Transcriptional Misregulation in Cancer
Calml3	-4.02	1.12	-6.21	-1.83	0.0616	0.0135	0.281	0.00107	0.0378	loglinear	Ras
Nos3	-0.763	0.212	-1.18	-0.348	0.589	0.442	0.786	0.00106	0.0378	lm.nb	PI3K
Fbxw11	0.191	0.0531	0.0865	0.295	1.14	1.06	1.23	0.0011	0.0386	loglinear	Hedgehog, Wnt
Socs2	-0.583	0.164	-0.905	-0.261	0.667	0.534	0.834	0.00121	0.0419	lm.nb	JAK-STAT
Fancf	-0.351	0.0988	-0.545	-0.157	0.784	0.686	0.897	0.00121	0.0419	lm.nb	DNA Damage Repair
Nupr1	0.638	0.18	0.286	0.99	1.56	1.22	1.99	0.00122	0.0419	lm.nb	Transcriptional Misregulation in Cancer
Map2k6	-0.633	0.179	-0.984	-0.283	0.645	0.506	0.822	0.00125	0.0425	lm.nb	MAPK
Pik3cb	-0.353	0.0997	-0.548	-0.157	0.783	0.684	0.897	0.00125	0.0425	lm.nb	Apoptosis, JAK-STAT, PI3K, Ras
Tbl1xr1	0.304	0.0861	0.135	0.473	1.23	1.1	1.39	0.00128	0.043	lm.nb	Wnt
Cd14	0.466	0.133	0.206	0.726	1.38	1.15	1.65	0.00134	0.0448	lm.nb	MAPK, Transcriptional Misregulation in Cancer
Bmp5	-0.635	0.182	-0.992	-0.279	0.644	0.503	0.824	0.00142	0.0471	lm.nb	TGF-beta
Rasa4	-0.805	0.231	-1.26	-0.352	0.573	0.419	0.783	0.00144	0.0474	lm.nb	Ras
Ppargc1a	-0.606	0.175	-0.948	-0.264	0.657	0.518	0.833	0.0015	0.0488	lm.nb	Chromatin Modification
Them4	-0.461	0.133	-0.721	-0.201	0.726	0.607	0.87	0.0015	0.0488	lm.nb	PI3K

## Sheet: Custom Normalized&Raw Data
Probe Name	Annotation	Accession #	NS Probe ID	Class Name	Analyte Type	% Samples above Threshold	% Normalized Samples above Threshold	20170829_207123170618_S645Rx07_07.RCC	20170829_207123170618_S645Rx07_07.RCC	20170829_207123170618_S645Rx08_08.RCC	20170829_207123170618_S645Rx08_08.RCC	20170829_207123170618_S645Rx09_09.RCC	20170829_207123170618_S645Rx09_09.RCC	20170829_207123170618_S645Rx10_10.RCC	20170829_207123170618_S645Rx10_10.RCC	20170829_207123170618_S645Rx11_11.RCC	20170829_207123170618_S645Rx11_11.RCC	20170829_207123170618_S645Rx12_12.RCC	20170829_207123170618_S645Rx12_12.RCC	20180125_207376871218_S697Rx01_01.RCC	20180125_207376871218_S697Rx01_01.RCC	20180125_207376871218_S697Rx02_02.RCC	20180125_207376871218_S697Rx02_02.RCC	20180125_207376871218_S697Rx03_03.RCC	20180125_207376871218_S697Rx03_03.RCC	20180125_207376871218_S697Rx04_04.RCC	20180125_207376871218_S697Rx04_04.RCC	20180125_207376871218_S697Rx05_05.RCC	20180125_207376871218_S697Rx05_05.RCC	20180125_207376871218_S697Rx06_06.RCC	20180125_207376871218_S697Rx06_06.RCC	20180125_207376871218_S697Rx07_07.RCC	20180125_207376871218_S697Rx07_07.RCC	20180125_207376871218_S697Rx08_08.RCC	20180125_207376871218_S697Rx08_08.RCC	20180125_207376871218_S697Rx09_09.RCC	20180125_207376871218_S697Rx09_09.RCC	20180125_207376871218_S697Rx10_10.RCC	20180125_207376871218_S697Rx10_10.RCC	20180125_207376871218_S697Rx11_11.RCC	20180125_207376871218_S697Rx11_11.RCC	20180125_207376871218_S697Rx12_12.RCC	20180125_207376871218_S697Rx12_12.RCC	20180419_207601800119_S724Rx13.RCC	20180419_207601800119_S724Rx13.RCC	20180419_207601800119_S724Rx14.RCC	20180419_207601800119_S724Rx14.RCC	20180419_207601800119_S724Rx15.RCC	20180419_207601800119_S724Rx15.RCC
								AOMDSS_Raw_Sample1	AOMDSS_Normalized_Sample1	AOMDSS_Raw_Sample2	AOMDSS_Normalized_Sample2	AOMDSS_Raw_Sample3	AOMDSS_Normalized_Sample3	AOMDSS_Raw_Sample4	AOMDSS_Normalized_Sample4	AOMDSS_Raw_Sample5	AOMDSS_Normalized_Sample5	AOMDSS_Raw_Sample6	AOMDSS_Normalized_Sample6	AOMDSS_Raw_Sample7	AOMDSS_Normalized_Sample7	AOMDSS_Raw_Sample8	AOMDSS_Normalized_Sample8	AOMDSS_Raw_Sample9	AOMDSS_Normalized_Sample9	AOMDSS_Raw_Sample10	AOMDSS_Normalized_Sample10	AOMDSS_Raw_Sample11	AOMDSS_Normalized_Sample11	AOMDSS_Raw_Sample12	AOMDSS_Normalized_Sample12	AOMDSS_Raw_Sample13	AOMDSS_Normalized_Sample13	AOMDSS_Raw_Sample14	AOMDSS_Normalized_Sample14	AOMDSS_Raw_Sample15	AOMDSS_Normalized_Sample15	AOMDSS_Raw_Sample16	AOMDSS_Normalized_Sample16	AOMDSS_Raw_Sample17	AOMDSS_Normalized_Sample17	AOMDSS_Raw_Sample18	AOMDSS_Normalized_Sample18	APC_Raw_Sample1	APC_Normalized_Sample1	APC_Raw_Sample2	APC_Normalized_Sample2	APC_Raw_Sample3	APC_Normalized_Sample3
Acly		NM_134037.2		Endogenous	mRNA	91.8	100	8523	6318.05	8358	9455.16	7437	6710.55	7891	8375.77	12578	11127.1	8271	8023.41	4664	5783.16	3640	5975.63	4148	4937.08	4809	7296.9	2912	4857.99	764	5939.19	4666	7043.01	3528	7683.4	4324	6589.11	3031	7010.73	3994	7991.31	3318	4838.98	4902	10321.1	4791	7929.26	3339	7463.8
Actb		NM_007393.3		Endogenous	mRNA	91.8	100	362181	268483	307531	347901	317889	286837	314111	333408	379262	335513	367970	356955	179858	223016	151281	248351	226853	270008	190883	289635	170645	284681	38971	302953	180393	272291	135525	295151	163997	249906	115591	267363	135470	271052	183285	267304	157658	331947	239800	396877	144459	322915
Ascl2		NM_008554.2		Endogenous	mRNA	91.8	100	1052	779.84	840	950.27	199	179.56	469	497.81	251	222.05	1159	1124.31	952	1180.44	768	1260.79	569	677.24	771	1169.87	146	243.57	51	396.46	1178	1778.11	480	1045.36	670	1020.98	397	918.27	626	1252.52	131	191.05	391	823.25	437	723.25	419	936.61
Atoh1		NM_007500.4		Endogenous	mRNA	91.8	100	553	409.94	465	526.04	1464	1321	508	539.21	1214	1073.96	574	556.82	507	628.66	200	328.33	291	346.36	472	716.19	552	920.88	190	1477.02	287	433.21	331	720.86	434	661.35	302	698.53	290	580.24	781	1139.01	328	690.6	292	483.27	222	496.25
Axin2		NM_015732.4		Endogenous	mRNA	91.8	100	17003	12604.2	4674	5287.56	1190	1073.76	4031	4278.64	1086	960.73	9624	9335.9	13356	16560.9	9162	15040.9	7861	9356.42	7094	10764	476	794.09	126	979.5	7472	11278.5	4576	9965.76	5094	7762.47	3919	9064.69	4505	9013.73	750	1093.8	4048	8523.02	3741	6191.47	3131	6998.85
B2m		NM_009735.3		Endogenous	mRNA	91.8	100	254245	188470	82811	93681.6	237166	213999	164313	174407	232517	205696	127790	123965	142734	176984	126513	207691	163797	194957	102387	155356	120378	200822	27268	211976	142621	215277	68177	148478	125665	191494	82013	189697	94392	188862	133029	194010	77576	163335	67808	112224	106451	237954
Bmi1		NM_007552.4		Endogenous	mRNA	91.8	100	1163	862.13	687	777.18	727	655.99	793	841.72	709	627.21	957	928.35	695	861.77	602	988.28	674	802.22	634	962	382	637.28	104	808.48	623	940.38	411	895.09	551	839.64	322	744.79	441	882.37	427	622.74	483	1016.95	485	802.69	362	809.19
Ccnd1		NM_007631.1		Endogenous	mRNA	91.8	100	1579	1170.5	1050	1187.83	764	689.37	713	756.8	474	419.32	1209	1172.81	973	1206.48	644	1057.23	808	961.71	555	842.13	265	442.09	50	388.69	719	1085.28	324	705.62	509	775.64	552	1276.78	825	1650.68	358	522.11	422	888.52	401	663.67	213	476.13
Cd44		NM_009851.2		Endogenous	mRNA	91.8	100	19061	14129.8	14016	15855.9	10409	9392.24	14308	15187	5585	4940.76	11792	11439	5599	6942.52	4951	8127.84	8101	9642.07	5698	8645.82	3184	5311.76	658	5115.17	6592	9950.17	3442	7496.1	4022	6128.91	4101	9485.66	5619	11242.6	3610	5264.84	4933	10386.4	6240	10327.4	3408	7618.04
Cdx2		NM_007673.3		Endogenous	mRNA	91.8	100	431	319.5	674	762.48	9962	8988.91	507	538.15	1187	1050.08	810	785.75	362	448.86	197	323.41	481	572.5	387	587.21	6072	10129.7	992	7711.62	89	134.34	284	618.5	1233	1878.9	208	481.11	374	748.31	6356	9269.62	609	1282.24	518	857.31	207	462.72
Chga		NM_007693.1		Endogenous	mRNA	91.8	100	215	159.38	399	451.38	460	415.07	569	603.96	1963	1736.56	458	444.29	108	133.92	233	382.51	118	140.45	311	471.89	497	829.13	165	1282.68	364	549.43	161	350.63	340	518.11	226	522.74	219	438.18	630	918.79	118	248.45	146	241.63	224	500.72
Cltc		NM_001003908.1		Endogenous	mRNA	91.8	100	18500	13713.9	13106	14826.4	12062	10883.8	13533	14364.4	15936	14097.7	15145	14691.6	12934	16037.6	10431	17124.1	13273	15798	11466	17397.8	8433	14068.5	1770	13759.6	10730	16196.2	7995	17411.8	11231	17114.3	6368	14729.2	7904	15814.5	9363	13655	4992	10510.6	7443	12318.4	4333	9685.73
Cs		NM_026444.3		Endogenous	mRNA	91.8	100	14031	10401.1	10867	12293.5	14588	13163	12214	12964.4	23098	20433.6	13665	13255.9	9383	11634.5	5893	9674.28	9220	10973.9	10332	15677.2	10442	17420	2701	20997.1	9006	13593.9	6634	14447.8	8433	12850.6	6900	15959.8	7264	14534	13814	20146.4	8089	17031.3	7881	13043.3	6531	14599
Ctnnb1		NM_007614.2		Endogenous	mRNA	91.8	100	81695	60560	43115	48774.7	35042	31619.1	42482	45091.8	39860	35262	58239	56495.6	51057	63308.5	38110	62563.5	45555	54221	37996	57652.9	18839	31428.5	3909	30387.8	36940	55758.4	26131	56909	30615	46652.6	23406	54138.3	25854	51729.4	25905	37780	23744	49992.7	35209	58272	15405	34435.4
Dlat		NM_145614.4		Endogenous	mRNA	91.8	100	4893	3627.15	3271	3700.39	3120	2815.24	3232	3430.55	4343	3842.02	4163	4038.38	3158	3915.79	2506	4113.99	3142	3739.71	3183	4829.7	2332	3890.4	568	4415.53	3437	5187.92	1956	4259.84	2923	4454.2	1650	3816.47	2051	4103.7	2523	3679.55	1660	3495.11	1745	2888.03	1604	3585.49
Ephb2		NM_010142.2		Endogenous	mRNA	91.8	100	1982	1469.25	1862	2106.43	1661	1498.75	1461	1550.75	1460	1291.59	2160	2095.34	1215	1506.55	883	1449.58	1298	1544.92	1257	1907.3	908	1514.79	179	1391.51	1300	1962.26	898	1955.69	1168	1779.85	565	1306.85	830	1660.69	848	1236.73	643	1353.83	937	1550.76	553	1236.14
Fabp2		NM_007980.3		Endogenous	mRNA	91.8	100	123	91.18	469	530.57	11288	10185.4	616	653.84	1440	1273.89	374	362.8	132	163.67	100	164.17	217	258.28	428	649.42	7991	13331.1	1384	10759	64	96.6	210	457.34	506	771.07	128	296.07	153	306.13	10007	14594.2	1728	3638.29	168	278.05	155	346.48
Gusb		NM_010368.1		Endogenous	mRNA	91.8	100	6572	4871.79	5127	5800.02	4123	3720.26	4095	4346.57	4003	3541.24	4927	4779.51	4073	5050.35	3196	5246.73	4433	5276.3	3447	5230.28	1887	3148.02	404	3140.62	4201	6341.12	2106	4586.52	3685	5615.38	2364	5467.96	3052	6106.53	1914	2791.39	1472	3099.28	2223	3679.14	2033	4544.45
Hes1		XM_001000689.1		Endogenous	mRNA	91.8	100	3551	2632.34	3627	4103.12	2012	1815.47	3541	3758.54	2907	2571.67	3506	3401.05	2342	2903.98	1879	3084.67	1755	2088.86	2028	3077.17	1119	1866.79	294	2285.5	2027	3059.62	1642	3576	1997	3043.12	845	1954.49	1141	2282.95	1449	2113.23	911	1918.1	1236	2045.62	937	2094.51
Hopx		NM_175606.3		Endogenous	mRNA	91.8	100	12671	9392.94	7093	8024.1	2801	2527.4	8562	9088	3741	3309.47	9376	9095.33	9310	11544	6883	11299.5	6958	8281.64	6856	10402.9	1512	2522.42	368	2860.76	7499	11319.2	6980	15201.3	6770	10316.4	3560	8234.32	4880	9764.04	1541	2247.4	7301	15372.2	7225	11957.6	3822	8543.47
Krt20		NM_023256.1		Endogenous	mRNA	91.8	100	2524	1871.03	5679	6424.48	16607	14984.8	8027	8520.13	24020	21249.2	10397	10085.8	2558	3171.81	1981	3252.12	5018	5972.59	3564	5407.81	14632	24410.1	3419	26578.7	664	1002.26	2671	5816.99	3705	5645.85	3599	8324.52	2239	4479.85	19024	27744.7	8164	17189.2	18160	30055.4	2974	6647.91
Ldha		NM_010699.1		Endogenous	mRNA	91.8	100	33301	24685.8	29201	33034.2	31471	28396.9	30123	31973.6	42999	38038.9	29309	28431.6	18193	22558.5	14716	24158.6	26458	31491.2	25029	37977.6	19736	32924.9	4029	31320.7	21316	32175	14918	32488.9	20388	31068.2	16244	37572.5	20515	41047	20081	29286.2	18336	38606.2	17630	29178.2	19259	43050.4
Lef1		NM_010703.3		Endogenous	mRNA	91.8	100	738	547.08	81	91.63	38	34.29	170	180.44	72	63.69	373	361.83	641	794.81	449	737.1	394	468.95	391	593.28	42	70.07	17	132.15	247	372.83	221	481.3	209	318.48	170	393.21	218	436.18	43	62.71	76	160.02	102	168.81	74	165.42
Lgr5		NM_010195.2		Endogenous	mRNA	91.8	100	3037	2251.31	1815	2053.26	180	162.42	668	709.04	58	51.31	1792	1738.36	2600	3223.89	1374	2255.64	1006	1197.37	1515	2298.77	57	95.09	38	295.4	1410	2128.3	927	2018.85	1822	2776.45	486	1124.12	861	1722.71	87	126.88	199	418.99	282	466.72	158	353.18
Lin28a		NM_145833.1		Endogenous	mRNA	91.8	100	106	78.58	73	82.58	48	43.31	50	53.07	44	38.92	78	75.67	105	130.2	83	136.26	116	138.07	205	311.06	118	196.86	22	171.02	76	114.72	56	121.96	92	140.19	56	129.53	67	134.06	85	123.96	32	67.38	60	99.3	36	80.47
Lrig1		NM_008377.2		Endogenous	mRNA	91.8	100	1932	1432.18	3456	3909.67	2523	2276.55	1913	2030.52	2672	2363.78	2582	2504.71	1258	1559.87	782	1283.78	797	948.62	2049	3109.03	1252	2088.67	238	1850.17	2407	3633.2	1122	2443.53	2030	3093.41	830	1919.8	1863	3727.54	1145	1669.87	1214	2556.06	983	1626.9	804	1797.21
Lyz1		NM_013590.4		Endogenous	mRNA	91.8	100	158790	117710	76661	86724.3	22413	20223.7	57540	61074.9	17858	15798	80164	77764.3	120524	149445	57341	94134.2	90713	107970	34873	52914.3	12890	21503.9	3327	25863.5	54082	81633.1	41201	89728.9	58654	89379.7	38443	88919.1	43702	87440.2	12335	17989.4	15995	33677.3	24671	40831.3	18522	41403
MPC1		NM_018819.4		Endogenous	mRNA	91.8	100	5694	4220.93	4369	4942.52	4328	3905.24	5059	5369.79	7456	6595.93	5525	5359.61	3569	4425.41	2793	4585.15	3269	3890.87	3175	4817.56	2844	4744.55	649	5045.2	1681	2537.35	2371	5163.64	2794	4257.63	1590	3677.69	1850	3701.53	2970	4331.46	1883	3964.64	2271	3758.58	1601	3578.78
MPC2		NM_027430.2		Endogenous	mRNA	91.8	100	4558	3378.82	3624	4099.72	4852	4378.05	4179	4435.73	6272	5548.51	4564	4427.38	2884	3576.04	2238	3674.03	2629	3129.12	2786	4227.32	2554	4260.75	693	5387.25	2386	3601.5	2051	4466.74	2890	4403.92	1676	3876.61	1993	3987.65	3079	4490.43	1987	4183.61	2119	3507.01	1537	3435.72
Mmp7		NM_010810.4		Endogenous	mRNA	91.8	100	46097	34171.4	12658	14319.6	1085	979.02	9467	10048.6	327	289.28	18757	18195.5	32926	40826.9	21117	34666.8	26011	30959.1	12527	19007.8	155	258.58	27	209.89	14234	21485.2	12534	27297	20633	31441.5	11758	27196.4	8537	17081.1	551	803.58	2435	5126.87	5942	9834.2	4884	10917.4
Mrps5		NM_029963.2		Endogenous	mRNA	91.8	100	2116	1568.58	1499	1695.77	1499	1352.58	1563	1659.02	1582	1399.51	1745	1692.76	1073	1330.47	948	1556.29	1151	1369.96	1183	1795.02	873	1456.4	217	1686.92	1125	1698.11	656	1428.66	1054	1606.13	537	1242.09	773	1546.64	863	1258.6	748	1574.91	747	1236.31	489	1093.08
Muc2		NM_023566.3		Endogenous	mRNA	91.8	100	30647	22718.5	45954	51986.4	176398	159167	34907	37051.5	68022	60175.5	27408	26587.5	29779	36924.7	15986	26243.5	24651	29340.4	41878	63543.3	88860	148242	13753	106913	6060	9147.16	16492	35916.8	40088	61088	16218	37512.4	16277	32567.5	115548	168516	17612	37081.9	23365	38669.8	11887	26571.5
Myc		NM_010849.4		Endogenous	mRNA	91.8	100	8867	6573.06	5587	6320.41	3442	3105.78	5205	5524.76	2432	2151.46	6102	5919.33	5108	6333.71	4584	7525.35	6075	7230.66	4290	6509.4	1618	2699.25	376	2922.95	6317	9535.08	2219	4832.61	4113	6267.58	2917	6747.05	3347	6696.77	2220	3237.66	1996	4202.56	2695	4460.31	2737	6118.13
Notch1		NM_008714.2		Endogenous	mRNA	91.8	100	4825	3576.74	2701	3055.56	1526	1376.94	2811	2983.69	1607	1421.63	3320	3220.61	3568	4424.17	2416	3966.24	2740	3261.24	2702	4099.86	1102	1838.43	248	1927.91	2897	4372.82	2026	4412.29	1881	2866.36	1332	3080.93	1893	3787.57	1023	1491.95	1181	2486.58	1375	2275.67	1200	2682.41
Nr2e3		NM_013708.4		Endogenous	mRNA	91.8	100	155	114.9	83	93.9	131	118.2	128	135.86	119	105.27	112	108.65	155	192.19	127	208.49	126	149.97	140	212.43	145	241.9	44	342.05	105	158.49	87	189.47	111	169.15	79	182.73	90	180.07	140	204.18	64	134.75	77	127.44	72	160.94
Nrf1		NM_010938.3		Endogenous	mRNA	91.8	100	1679	1244.63	1302	1472.91	1143	1031.35	1383	1467.96	1338	1183.66	1459	1415.32	1090	1351.55	805	1321.53	889	1058.12	918	1392.92	565	942.57	158	1228.26	1026	1548.68	678	1476.57	801	1220.6	568	1313.79	736	1472.61	668	974.21	490	1031.69	540	893.72	370	827.08
Olfm2		NM_173777.3		Endogenous	mRNA	91.8	100	542	401.78	313	354.09	254	229.19	267	283.4	363	321.13	422	409.37	411	509.62	308	505.63	500	595.12	411	623.63	296	493.81	79	614.13	270	407.55	220	479.12	310	472.39	198	457.98	223	446.18	221	322.31	186	391.62	258	427	172	384.48
Pcx		NM_008797.3		Endogenous	mRNA	91.8	100	678	502.6	594	671.97	674	608.16	1367	1450.98	4348	3846.45	1134	1100.05	480	595.18	448	735.46	544	647.49	699	1060.62	413	688.99	252	1959	389	587.17	467	1017.05	436	664.4	569	1316.1	483	966.4	902	1315.48	397	835.88	791	1309.13	705	1575.92
Pdha1		NM_008810.2		Endogenous	mRNA	91.8	100	9791	7258.01	9055	10243.6	8188	7388.19	8406	8922.41	10678	9446.26	9210	8934.3	6367	7894.81	5108	8385.58	6366	7577.02	6657	10101	5002	8344.66	1072	8333.53	5638	8510.18	4313	9392.99	5542	8445.16	3524	8151.05	4441	8885.68	5495	8013.93	3669	7725.04	4112	6805.49	3044	6804.38
Pdhb		NM_024221.3		Endogenous	mRNA	91.8	100	5486	4066.74	3444	3896.09	3499	3157.22	3601	3822.22	3935	3481.09	2142	2077.88	3502	4342.33	2483	4076.23	2979	3545.7	2860	4339.6	1973	3291.49	491	3816.94	3112	4697.35	2028	4416.65	2688	4096.1	1725	3989.94	2181	4363.81	1237	1804.05	1954	4114.13	2073	3430.88	1576	3522.9
Pdk1		NM_172665.5		Endogenous	mRNA	91.8	100	1734	1285.4	1612	1823.61	1579	1424.76	2007	2130.3	3204	2834.41	1771	1717.98	1052	1304.44	902	1480.77	1182	1406.85	1292	1960.41	834	1391.33	198	1539.21	1098	1657.36	1104	2404.33	961	1464.42	812	1878.16	855	1710.71	908	1324.23	940	1979.16	947	1567.32	1056	2360.52
Pdk2		NM_133667.2		Endogenous	mRNA	91.8	100	938	695.33	612	692.34	1221	1101.73	855	907.53	2866	2535.4	919	891.49	818	1014.29	686	1126.18	493	586.78	675	1024.21	822	1371.31	195	1515.89	387	584.15	509	1108.52	537	818.31	301	696.22	324	648.27	1096	1598.41	450	947.47	457	756.35	603	1347.91
Pdk3		NM_145630.2		Endogenous	mRNA	91.8	100	1318	977.03	1149	1299.83	1482	1337.24	1158	1229.14	1158	1024.42	1151	1116.54	672	833.25	489	802.77	648	771.27	705	1069.73	801	1336.28	152	1181.62	662	999.24	518	1128.12	661	1007.26	386	892.82	521	1042.43	760	1108.39	498	1048.53	429	710.01	341	762.25
Pdk4		NM_013743.2		Endogenous	mRNA	91.8	100	544	403.26	98	110.86	266	240.02	208	220.78	210	185.78	230	223.11	428	530.7	347	569.65	217	258.28	161	244.29	273	455.44	106	824.02	114	172.08	154	335.39	103	156.96	107	247.49	138	276.11	360	525.03	148	311.61	104	172.12	89	198.95
Pgam1		NM_023418.2		Endogenous	mRNA	91.8	100	17697	13118.7	10756	12167.9	10253	9251.48	10375	11012.4	11071	9793.93	10986	10657.1	9330	11568.8	7332	12036.6	10922	12999.7	10900	16539	5844	9749.34	1135	8823.28	10404	15704.1	5955	12969	7746	11803.7	6770	15659.1	8212	16430.8	6249	9113.57	9292	19564.2	8630	14282.9	5651	12631.9
Pklr		NM_013631.2		Endogenous	mRNA	91.8	100	4240	3143.09	3276	3706.04	3485	3144.58	2484	2636.6	5204	4603.7	3436	3333.14	2503	3103.61	1871	3071.54	2639	3141.02	1958	2970.96	1661	2770.99	329	2557.58	2292	3459.62	1252	2726.65	2083	3174.17	1269	2935.21	1678	3357.39	2110	3077.23	1280	2695.03	1880	3111.46	1233	2756.18
Pou5f1		NM_013633.2		Endogenous	mRNA	91.8	100	43	31.88	30	33.94	57	51.43	32	33.97	37	32.73	27	26.19	40	49.6	17	27.91	49	58.32	136	206.36	162	270.26	21	163.25	16	24.15	28	60.98	28	42.67	29	67.08	27	54.02	95	138.55	18	37.9	23	38.07	21	46.94
Prom1		NM_008935.2		Endogenous	mRNA	91.8	100	5592	4145.32	5403	6112.25	10364	9351.64	3241	3440.11	4884	4320.62	4559	4422.53	4324	5361.58	3804	6244.86	5007	5959.49	3850	5841.77	6496	10837	747	5807.04	5767	8704.89	2602	5666.72	5961	9083.65	2532	5856.54	3516	7034.91	8748	12758.1	1454	3061.38	4340	7182.84	865	1933.57
Rpl19		NM_009078.2		Endogenous	mRNA	91.8	100	112586	83459.4	88990	100672	71143	64193.7	98076	104101	104935	92830.5	98842	95883.1	61857	76700.1	55215	90644	71508	85111.1	59867	90838.7	38084	63534.2	9188	71425.8	56352	85059.5	41021	89336.9	58905	89762.2	37005	85592.9	41992	84018.8	41721	60846.1	53902	113490	55457	91783.1	44260	98936.2
Sdha		NM_023281.1		Endogenous	mRNA	91.8	100	4436	3288.38	3594	4065.79	5530	4989.83	4183	4439.98	6912	6114.68	4634	4495.28	3485	4321.25	2804	4603.2	3348	3984.9	3480	5280.35	3778	6302.71	879	6833.18	3215	4852.82	2301	5011.19	3271	4984.5	1820	4209.68	2296	4593.9	4388	6399.48	1472	3099.28	2066	3419.3	1556	3478.19
Slc16a3		NM_001038654.1		Endogenous	mRNA	91.8	100	5465	4051.17	1822	2061.17	1451	1309.27	1767	1875.55	927	820.07	2930	2842.29	1261	1563.59	1147	1882.98	3061	3643.3	2091	3172.76	500	834.13	53	412.01	2856	4310.94	1006	2190.9	1347	2052.62	995	2301.45	1406	2813.16	377	549.82	1733	3648.81	1681	2782.11	1281	2863.47
Slc25a44		NM_001145877.2		Endogenous	mRNA	91.8	100	984	729.43	739	836.01	875	789.53	767	814.12	956	845.72	869	842.99	584	724.14	459	753.52	520	618.92	515	781.43	536	894.19	102	792.93	494	745.66	359	781.84	381	580.59	341	788.74	429	858.36	530	772.95	358	753.77	369	610.71	327	730.96
Sox9		NM_011448.4		Endogenous	mRNA	91.8	100	9585	7105.31	4586	5188.01	2671	2410.1	3277	3478.32	3144	2781.33	6112	5929.04	7096	8798.74	5171	8489	6574	7824.59	4502	6831.08	1329	2217.12	256	1990.1	5234	7900.37	3079	6705.55	4728	7204.75	2707	6261.32	3790	7583.14	1733	2527.41	3032	6383.84	3623	5996.18	1478	3303.83
Tbp		NM_013684.3		Endogenous	mRNA	91.8	100	741	549.3	517	584.87	586	528.76	531	563.62	601	531.67	635	615.99	542	672.06	413	678	554	659.39	522	792.05	436	727.36	129	1002.82	508	766.79	360	784.02	439	668.97	333	770.23	469	938.39	532	775.87	383	806.4	400	662.01	243	543.19
Tcf7l2		NM_001142924.1		Endogenous	mRNA	91.8	100	2922	2166.06	2340	2647.17	2725	2458.82	2812	2984.75	7687	6800.28	3094	3001.38	2402	2978.38	1631	2677.54	1801	2143.61	2226	3377.6	1844	3076.28	447	3474.89	1610	2430.19	1388	3022.83	1435	2186.72	1124	2599.82	1168	2336.97	2404	3506	1020	2147.6	1939	3209.11	1195	2671.23
Tert		NM_009354.1		Endogenous	mRNA	91.8	100	486	360.27	194	219.47	130	117.3	138	146.48	103	91.12	244	236.7	422	523.26	295	484.29	301	358.26	312	473.41	177	295.28	20	155.48	330	498.11	141	307.07	270	411.44	145	335.39	182	364.15	137	199.8	68	143.17	99	163.85	84	187.77
Tfam		NM_009360.4		Endogenous	mRNA	91.8	100	2829	2097.12	2403	2718.44	2576	2324.37	2383	2529.4	2580	2282.39	2521	2445.53	1739	2156.29	1271	2086.54	1506	1792.49	1653	2508.17	1466	2445.68	301	2339.92	1594	2406.03	1119	2437	1709	2604.25	868	2007.69	1290	2581.07	1530	2231.36	880	1852.83	1058	1751.02	943	2107.93
Tnfrsf19		NM_013869.5		Endogenous	mRNA	91.8	100	1424	1055.6	209	236.44	155	139.86	487	516.92	129	114.12	938	909.92	987	1223.84	593	973.5	797	948.62	599	908.89	91	151.81	22	171.02	448	676.23	439	956.07	527	803.07	273	631.45	457	914.38	103	150.22	191	402.15	296	489.89	248	554.36
Vil1		NM_009509.2		Endogenous	mRNA	91.8	100	7075	5244.66	7699	8709.65	10740	9690.91	5774	6128.72	14345	12690.3	7294	7075.65	5362	6648.65	4751	7799.51	6812	8107.86	5301	8043.43	6901	11512.7	1501	11668.5	5714	8624.89	3337	7267.43	4881	7437.9	3341	7727.77	4453	8909.69	8973	13086.3	2354	4956.32	4623	7651.21	2751	6149.42
Ywhaz		NM_001253806.1		Endogenous	mRNA	91.8	100	36766	27254.4	29742	33646.2	26303	23733.7	26784	28429.4	29625	26207.7	30903	29977.9	21372	26500.4	15784	25911.9	20249	24101	19456	29521.4	13291	22172.9	2791	21696.7	17756	26801.5	13451	29294	15853	24157.5	12212	28246.5	14417	28845.9	15171	22125.5	14850	31266.5	18818	31144.4	13225	29562.4
NEG_A		ERCC_00096.1		Negative	SYSTEM	88.52	88.52	9	9	13	13	7	7	7	7	19	19	12	12	7	7	10	10	9	9	6	6	8	8	9	9	7	7	13	13	17	17	5	5	9	9	7	7	3	3	9	9	7	7
NEG_B		ERCC_00041.1		Negative	SYSTEM	88.52	88.52	21	21	11	11	14	14	12	12	23	23	21	21	18	18	11	11	17	17	19	19	23	23	5	5	5	5	19	19	15	15	11	11	13	13	33	33	13	13	10	10	6	6
NEG_C		ERCC_00019.1		Negative	SYSTEM	91.8	91.8	74	74	45	45	57	57	49	49	67	67	48	48	58	58	42	42	60	60	64	64	47	47	9	9	44	44	32	32	43	43	31	31	41	41	64	64	41	41	48	48	21	21
NEG_D		ERCC_00076.1		Negative	SYSTEM	91.8	91.8	15	15	23	23	20	20	15	15	20	20	18	18	25	25	18	18	25	25	36	36	27	27	8	8	23	23	20	20	23	23	24	24	24	24	41	41	12	12	23	23	15	15
NEG_E		ERCC_00098.1		Negative	SYSTEM	91.8	91.8	27	27	7	7	7	7	12	12	15	15	14	14	19	19	16	16	20	20	13	13	12	12	3	3	20	20	12	12	17	17	10	10	11	11	7	7	13	13	15	15	6	6
NEG_F		ERCC_00126.1		Negative	SYSTEM	91.8	91.8	98	98	55	55	32	32	44	44	43	43	48	48	112	112	71	71	89	89	54	54	43	43	12	12	65	65	40	40	57	57	40	40	52	52	55	55	32	32	58	58	28	28
POS_A		ERCC_00034.1		Positive	SYSTEM	91.8	91.8	73091	73091	76364	76364	71716	71716	84433	84433	79705	79705	74346	74346	52828	52828	50250	50250	53350	53350	45228	45228	46729	46729	61176	61176	51051	51051	50771	50771	41210	41210	49251	49251	54786	54786	52358	52358	61985	61985	62122	62122	56236	56236
POS_B		ERCC_00112.1		Positive	SYSTEM	91.8	91.8	10966	10966	11221	11221	11002	11002	12506	12506	12142	12142	11173	11173	7902	7902	7661	7661	8099	8099	6920	6920	7137	7137	9281	9281	7954	7954	7834	7834	6395	6395	7562	7562	8455	8455	8160	8160	9864	9864	9556	9556	8518	8518
POS_C		ERCC_00002.1		Positive	SYSTEM	91.8	91.8	4891	4891	5030	5030	4883	4883	5754	5754	5345	5345	5119	5119	4138	4138	3679	3679	3985	3985	3496	3496	3601	3601	4414	4414	3878	3878	3908	3908	3173	3173	3710	3710	4176	4176	4181	4181	4902	4902	5005	5005	4465	4465
POS_D		ERCC_00092.1		Positive	SYSTEM	91.8	91.8	666	666	659	659	654	654	770	770	697	697	654	654	487	487	504	504	530	530	437	437	464	464	505	505	507	507	446	446	436	436	493	493	546	546	519	519	633	633	536	536	522	522
POS_E		ERCC_00035.1		Positive	SYSTEM	91.8	91.8	207	207	223	223	218	218	251	251	251	251	193	193	138	138	125	125	153	153	138	138	135	135	182	182	120	120	122	122	135	135	122	122	171	171	136	136	177	177	177	177	153	153
POS_F		ERCC_00117.1		Positive	SYSTEM	91.8	91.8	125	125	120	120	145	145	130	130	143	143	88	88	123	123	108	108	118	118	92	92	106	106	77	77	112	112	80	80	104	104	84	84	110	110	127	127	91	91	90	90	62	62
[truncated: 70 more columns]

## Sheet: Custom DE
Custom Probe	P-Value	Mean 1	Mean 2	Difference	SE of Difference	t ratio	df	q value	Linear Fold Change
Acly	0.000125404	6437	8437	-2000	483.9	4.133	54	0.000809218	1.3107
Ldha	0.000125826	33238	44186	-10948	2649	4.132	54	0.000809218	1.32938
Pgam1	0.000145315	12272	15129	-2857	698.8	4.089	54	0.000830718	1.23281
B2m	0.000229674	183028	141846	41183	10431	3.948	54	0.00118167	0.774996
Lin28a	0.000971605	114.9	75.11	39.76	11.4	3.489	54	0.00416576	0.653699
Rpl19	0.00137599	79098	106447	-27349	8105	3.374	54	0.00544576	1.34576
Nr2e3	0.00171158	153.6	113	40.57	12.29	3.301	54	0.00629005	0.735677
Lef1	0.00243	325	181.7	143.3	45.05	3.181	54	0.0083349	0.559077
Lyz1	0.00390823	83832	50190	33642	11157	3.015	54	0.0118552	0.598697
Olfm2	0.00391718	419.9	345	74.92	24.86	3.014	54	0.0118552	0.821624
MPC2	0.00445375	4037	4960	-922.5	310.8	2.969	54	0.0127303	1.22864
Pdk1	0.00624029	1631	1930	-299.5	105.2	2.846	54	0.0168981	1.18332
Actb	0.00711178	294705	334025	-39320	14053	2.798	54	0.018295	1.13342
Tert	0.0090196	244.8	159.7	85.07	31.4	2.709	54	0.022098	0.652369
Chga	0.011135	496.4	299.7	196.8	74.85	2.629	54	0.0249085	0.603747
Lrig1	0.0107694	2237	2992	-755.3	285.9	2.642	54	0.0249085	1.33751
Pklr	0.01922	2932	3269	-336.9	139.6	2.414	54	0.0395548	1.11494
