# Supplementary material for: Oct1/Pou2f1 is selectively required for colon regeneration and regulates colon malignancy
Source: PLoS Genet. 2019 May 6;15(5):e1007687. doi: 10.1371/journal.pgen.1007687 (PMC6522070; doi:10.1371/journal.pgen.1007687)
Supplement: S2 Table — (XLSX) [file pgen.1007687.s002.xlsx]

## Sheet: Sheet1
Vázquez-Arreguín et al. Supplemental Table S2: Overlap between HCT116 Oct1 ChIPseq peaks and prior HCT116 DNaseI hypersensitive sites (ENCODE)
Name	# Regions	Total BPs	Median Length
ReplicaPeaksDNaseB37ENCFF642EWP	67245	27644575	325
Oct1Fdr20	1484	971951	554.5
Max_Gap	First	Second	Int_1st_w/_2nd (DNase fraction overlap w/Oct1)	_	Int_2nd_w/_1st (Oct1 fraction overlap with DNase)	_	Log2(Fold_Enrich)	_	Corr_P-Value	Anti-Corr_P-Value
0	ReplicaPeaksDNaseB37ENCFF642EWP	Oct1Fdr20	0.0067	(448/67245)	0.2682	(398/1484)	3.4478	(398/36.474)	<1/1000	1
1000	ReplicaPeaksDNaseB37ENCFF642EWP	Oct1Fdr20	0.0084	(563/67245)	0.2911	(432/1484)	2.1589	(432/96.737)	<1/1000	1
10000	ReplicaPeaksDNaseB37ENCFF642EWP	Oct1Fdr20	0.0195	(1314/67245)	0.4468	(663/1484)	0.4292	(663/492.407)	<1/1000	1
To intersect regions in genomic space, three lists of regions are needed: two region of interest lists, and a background list of regions from which these could have been derived. One can also specify a maximum gap that describes the maximum distance between two candidate regions before calling it an intersecting pair.
To estimate fold enirchment and correlated and anti correlated p-values, 1000 lists of randomly selected regions are chosen matching the sizes of the regions in the second region of interest list from the background list of regions. Each of these random lists is then intersected against the first region of interest list.
By comparing the real intersection (first list against second list) to the intersection of the 1000 random lists (first list against each of the 1000), we can calculate the fold enrichment as the # of real intersection pairs / mean (# random intersection pairs).
Likewise, to calculate a correlated p-value, count the number of random trial comparisons that have the same number or greater intersecting regions. I the cases above, no random trial was found to exceed the degree of intersection observed with the real intersection. Thus the correlated p-val is < 1/1000 and the anti-correlated p-value is 1.
