# Supplementary material for: Oct1/Pou2f1 is selectively required for colon regeneration and regulates colon malignancy
Source: PLoS Genet. 2019 May 6;15(5):e1007687. doi: 10.1371/journal.pgen.1007687 (PMC6522070; doi:10.1371/journal.pgen.1007687)
Supplement: S3 Table — (XLSX) [file pgen.1007687.s003.xlsx]

## Sheet: Oct1-Input_Fdr20
Vázquez-Arreguín et al. Supplemental Table S3: Nearest genes to Oct1 ChIPseq peaks using Fdr cutoff 20/distance cutoff of 20kb
Hg19 region coordinates are given, followed by the closest genes (columns E-L) and any genes within the neighborhood (Distance to TSS from middle of region, Gene text, Chr, Start, Stop, Strand, Position TSS)
The first set of genes (G-M) shows the closest gene to the ChIPSeq peak. If no gene falls within 20 kb, peak is not shown. The subsequent columns show additional genes (in order of distance) that fall within 10KB of the peak
This list is rank-ordered by Q-valueFDR (column D)
PeakChr	PeakStart	PeakStop	BW_QValueFDR	BW_Log2((sumT+1)/(sumC+1))	Distance from Middle of Peak to Gene TSS	GeneName	GeneName	GeneChr	GeneStart	GeneStop	Strand	GeneTSS			Distance to Gene TSS	GeneName	GeneName	GeneChr	GeneStart	GeneStop	Strand	GeneTSS		Distance to Gene TSS	GeneName	GeneName	GeneChr	GeneStart	GeneStop	Strand	GeneTSS		Distance to Gene TSS	GeneName	GeneName	GeneChr	GeneStart	GeneStop	Strand	GeneTSS		Distance to Gene TSS	GeneName	GeneName	GeneChr	GeneStart	GeneStop	Strand	GeneTSS
17	7386535	7387888	2630.65	3.44424	370	ENSG00000174282	ZBTB4: zinc finger and BTB domain containing 4	17	7362684	7387581	-	7387581	Closest		473	ENSG00000181222	POLR2A: polymerase (RNA) II (DNA directed) polypeptide A, 220kDa	17	7387684	7417932	+	7387684		2491	ENSG00000259224	SLC35G6: solute carrier family 35, member G6	17	7384720	7386382	+	7384720
19	18632329	18633796	2350.34	3.34747	126	ENSG00000105656	ELL: elongation factor RNA polymerase II	19	18553472	18632936	-	18632936	Closest		9360	ENSG00000268938	AC005387.3	19	18642422	18643441	+	18642422
7	44787727	44789088	1911.23	3.71843	228	ENSG00000122515	ZMIZ2: zinc finger, MIZ-type containing 2	7	44788179	44809476	+	44788179	Closest
14	105634515	105635805	1469.13	3.3937	0	ENSG00000184916	JAG2: jagged 2	14	105607317	105635160	-	105635160	Closest
11	57091825	57093100	1448.7	3.03171	37	ENSG00000149115	TNKS1BP1: tankyrase 1 binding protein 1, 182kDa	11	57067111	57092425	-	57092425	Closest		614	ENSG00000254662	RP11-872D17.4	11	57093076	57095431	+	57093076		3972	ENSG00000238692	snoU13: Small nucleolar RNA U13	11	57096332	57096434	-	57096434
11	14380095	14381371	1023.89	2.85072	5318	ENSG00000133818	RRAS2: related RAS viral (r-ras) oncogene homolog 2	11	14299471	14386051	-	14386051	Closest
20	32890537	32891785	928.806	2.55612	8446	ENSG00000101444	AHCY: adenosylhomocysteinase	20	32868073	32899607	-	32899607	Closest
14	32671937	32673186	900.541	2.83769	87	ENSG00000202337	RNU6-8: RNA, U6 small nuclear 8	14	32672368	32672474	-	32672474	Closest		1311	ENSG00000201654	RNU6-7: RNA, U6 small nuclear 7	14	32671250	32671356	+	32671250
20	36155908	36157159	876.407	2.69982	201	ENSG00000166619	BLCAP: bladder cancer associated protein	20	36120873	36156332	-	36156332	Closest		1907	ENSG00000235044	PPIAP3: peptidylprolyl isomerase A (cyclophilin A) pseudogene 3	20	36158440	36158944	+	36158440		6917	ENSG00000053438	NNAT: neuronatin	20	36149616	36152091	+	36149616
17	56736150	56737369	792.81	2.50691	94	ENSG00000202077	RNU1-60P: RNA, U1 small nuclear 60, pseudogene	17	56736509	56736665	-	56736665	Closest		2200	ENSG00000266826	CTD-2200P10.1	17	56737940	56738959	-	56738959		7298	ENSG00000199426	RNU1-108P: RNA, U1 small nuclear 108, pseudogene	17	56743897	56744057	-	56744057
1	2457207	2458570	773.725	2.54158	150	ENSG00000157881	PANK4: pantothenate kinase 4	1	2439971	2458038	-	2458038	Closest		3795	ENSG00000197921	HES5: hes family bHLH transcription factor 5	1	2460183	2461683	-	2461683
12	57635975	57637220	761.061	2.76123	2100	ENSG00000185633	NDUFA4L2: NADH dehydrogenase (ubiquinone) 1 alpha subcomplex, 4-like 2	12	57628685	57634497	-	57634497	Closest		8378	ENSG00000185482	STAC3: SH3 and cysteine rich domain 3	12	57637235	57644975	-	57644975
9	35657502	35658752	758.618	2.50611	113	ENSG00000269900	RMRP: RNA component of mitochondrial RNA processing endoribonuclease	9	35657747	35658014	-	35658014	Closest		173	ENSG00000159884	CCDC107: coiled-coil domain containing 107	9	35658300	35661507	+	35658300		7191	ENSG00000137078	SIT1: signaling threshold regulating transmembrane adaptor 1	9	35649291	35650936	-	35650936
12	6961070	6962205	692.631	2.05389	346	ENSG00000111667	USP5: ubiquitin specific peptidase 5 (isopeptidase T)	12	6961291	6975795	+	6961291	Closest		408	ENSG00000111665	CDCA3: cell division cycle associated 3	12	6953956	6961229	-	6961229
1	11967452	11968699	687.845	2.61032	133	ENSG00000199347	RNU5E-1: RNA, U5E small nuclear 1	1	11968208	11968327	+	11968208	Closest		1908	ENSG00000201801	RNU5E-4P: RNA, U5E small nuclear 4, pseudogene	1	11969864	11969983	-	11969983
1	156736511	156737742	673.344	2.38084	410	ENSG00000143321	HDGF: hepatoma-derived growth factor	1	156711898	156736716	-	156736716	Closest
X	47052117	47053510	671.449	2.46137	2554	ENSG00000130985	UBA1: ubiquitin-like modifier activating enzyme 1	X	47050259	47074526	+	47050259	Closest
19	4790635	4792200	667.794	2.14905	199	ENSG00000268536	AC005523.3	19	4785131	4791218	-	4791218	Closest		310	ENSG00000141965	FEM1A: fem-1 homolog a (C. elegans)	19	4791727	4795570	+	4791727		4153	ENSG00000269604	AC005523.2	19	4791756	4795570	-	4795570
1	45285136	45286368	660.144	2.29902	84	ENSG00000202444	RNU5E-6P: RNA, U5E small nuclear 6, pseudogene	1	45285554	45285668	-	45285668	Closest
19	45981437	45982848	654.1	2.69394	57	ENSG00000012061	ERCC1: excision repair cross-complementing rodent repair deficiency, complementation group 1 (includes overlapping antisense sequence)	19	45910590	45982085	-	45982085	Closest		9892	ENSG00000213889	PPM1N: protein phosphatase, Mg2+/Mn2+ dependent, 1N (putative)	19	45992034	46005767	+	45992034
1	17230971	17232097	624.284	2.27057	264	ENSG00000272426	RP11-108M9.6	1	17230833	17231270	-	17231270	Closest		9060	ENSG00000207005	RNU1-2: RNA, U1 small nuclear 2	1	17222474	17222637	+	17222474
19	45873170	45874422	569.357	2.38633	379	ENSG00000104884	ERCC2: excision repair cross-complementing rodent repair deficiency, complementation group 2	19	45853094	45874175	-	45874175	Closest
2	64454855	64456037	567.08	2.4943	19597	ENSG00000270354	RP11-547M24.1	2	64435631	64435849	-	64435849	Closest
12	120729150	120731642	554.394	2.30643	643	ENSG00000200795	RNU4-1: RNA, U4 small nuclear 1	12	120730899	120731039	-	120731039	Closest		691	ENSG00000202538	RNU4-2: RNA, U4 small nuclear 2	12	120729565	120729705	-	120729705		9722	ENSG00000089163	SIRT4: sirtuin 4	12	120740118	120751051	+	120740118
15	65587666	65588837	543.403	2.88528	137	ENSG00000199568	RNU5A-1: RNA, U5A small nuclear 1	15	65588388	65588503	+	65588388	Closest		4704	ENSG00000138617	PARP16: poly (ADP-ribose) polymerase family, member 16	15	65526797	65592955	-	65592955		6008	ENSG00000259346	RP11-349G13.2	15	65594259	65594648	+	65594259		8763	ENSG00000200156	RNU5B-1: RNA, U5B small nuclear 1	15	65597014	65597129	+	65597014
22	43010562	43011676	543.144	2.17944	130	ENSG00000270022	RNU12: RNA, U12 small nuclear	22	43011249	43011912	+	43011249	Closest		152	ENSG00000100227	POLDIP3: polymerase (DNA-directed), delta interacting protein 3	22	42979726	43010967	-	43010967
19	892748	893928	540.399	2.16782	121	ENSG00000175221	MED16: mediator complex subunit 16	19	867961	893217	-	893217	Closest		145	ENSG00000207507	RNU6-9: RNA, U6 small nuclear 9	19	893483	893589	+	893483
15	65596256	65597699	534.757	3.17446	37	ENSG00000200156	RNU5B-1: RNA, U5B small nuclear 1	15	65597014	65597129	+	65597014	Closest		2718	ENSG00000259346	RP11-349G13.2	15	65594259	65594648	+	65594259		4022	ENSG00000138617	PARP16: poly (ADP-ribose) polymerase family, member 16	15	65526797	65592955	-	65592955		8589	ENSG00000199568	RNU5A-1: RNA, U5A small nuclear 1	15	65588388	65588503	+	65588388
17	41392630	41393716	517.591	2.11299	9836	ENSG00000236383	LINC00854: long intergenic non-protein coding RNA 854	17	41368959	41383337	-	41383337	Closest
2	122287706	122288945	514.969	2.66791	131	ENSG00000264229	RNU4ATAC: RNA, U4atac small nuclear (U12-dependent splicing)	2	122288456	122288582	+	122288456	Closest		328	ENSG00000265451	RP11-204L24.2	2	122287997	122290280	+	122287997
15	68131894	68133064	501.177	2.40513	97	ENSG00000206625	RNU6-1: RNA, U6 small nuclear 1	15	68132276	68132382	-	68132382	Closest		1263	ENSG00000245719	RP11-34F13.2	15	68126647	68131216	-	68131216		7417	ENSG00000259410	RP11-34F13.3	15	68125062	68166203	+	68125062
4	1715937	1717137	493.544	2.58298	1990	ENSG00000270195	RP11-572O17.1	4	1714547	1715348	+	1714547	Closest		2256	ENSG00000163950	SLBP: stem-loop binding protein	4	1694526	1714281	-	1714281		6547	ENSG00000168936	TMEM129: transmembrane protein 129	4	1717678	1723084	-	1723084		6689	ENSG00000013810	TACC3: transforming, acidic coiled-coil containing protein 3	4	1723226	1746897	+	1723226
3	128772205	128773363	455.518	2.26263	6825	ENSG00000169704	GP9: glycoprotein IX (platelet)	3	128779609	128781248	+	128779609	Closest		8179	ENSG00000249505	RP11-434H6.2	3	128764605	128765763	+	128764605
19	42746382	42747728	454.736	2.12004	129	ENSG00000204957	AC006486.1	19	42746926	42749124	+	42746926	Closest		279	ENSG00000105723	GSK3A: glycogen synthase kinase 3 alpha	19	42734337	42746776	-	42746776
19	1020828	1021885	431.117	1.96105	164	ENSG00000207357	RNU6-2: RNA, U6 small nuclear 2	19	1021520	1021626	+	1021520	Closest		240	ENSG00000182087	TMEM259: transmembrane protein 259	19	1009646	1021116	-	1021116		4941	ENSG00000064666	CNN2: calponin 2	19	1026297	1039067	+	1026297
1	28974434	28975714	421.791	2.26959	37	ENSG00000270103	RNU11: RNA, U11 small nuclear	1	28975111	28975244	+	28975111	Closest		5335	ENSG00000229388	RP11-442N24__B.1	1	28969739	28975092	+	28969739		5478	ENSG00000120656	TAF12: TAF12 RNA polymerase II, TATA box binding protein (TBP)-associated factor, 20kDa	1	28915834	28969596	-	28969596
19	39902451	39903664	411.561	2.1177	167	ENSG00000090924	PLEKHG2: pleckstrin homology domain containing, family G (with RhoGef domain) member 2	19	39903224	39919053	+	39903224	Closest		2740	ENSG00000266559	MIR4530: microRNA 4530	19	39900262	39900317	-	39900317		5605	ENSG00000128016	ZFP36: ZFP36 ring finger protein	19	39897452	39900051	+	39897452
16	87984100	87985257	406.599	1.87608	1829	ENSG00000172530	BANP: BTG3 associated nuclear protein	16	87982849	88110923	+	87982849	Closest		5871	ENSG00000260443	CTD-3057O21.1	16	87978663	87978807	-	87978807
8	110345839	110346961	395.062	2.0881	152	ENSG00000120533	ENY2: enhancer of yellow 2 homolog (Drosophila)	8	110346552	110358181	+	110346552	Closest		213	ENSG00000120526	NUDCD1: NudC domain containing 1	8	110253147	110346613	-	110346613
9	137029222	137030279	392.305	1.93816	65	ENSG00000221676	RNU6ATAC: RNA, U6atac small nuclear (U12-dependent splicing)	9	137029560	137029685	-	137029685	Closest		4140	ENSG00000273473	LL09NC01-139C3.1	9	137033890	137034461	+	137033890
1	210547153	210548315	381.328	2.55748	124	ENSG00000200972	RNU5A-8P: RNA, U5A small nuclear 8, pseudogene	1	210547497	210547610	-	210547610	Closest
9	34458090	34459146	379.365	1.88121	51	ENSG00000164970	FAM219A: family with sequence similarity 219, member A	9	34398181	34458567	-	34458567	Closest		1207	ENSG00000122735	DNAI1: dynein, axonemal, intermediate chain 1	9	34457411	34520981	+	34457411
14	20811033	20812131	358.897	1.92179	158	ENSG00000129484	PARP2: poly (ADP-ribose) polymerase 2	14	20811740	20826063	+	20811740	Closest		261	ENSG00000259001	RPPH1: ribonuclease P RNA component H1	14	20811206	20811843	-	20811843		3464	ENSG00000254846	RP11-203M5.2	14	20812391	20815046	-	20815046
1	156710470	156711511	358.027	1.7104	391	ENSG00000143314	MRPL24: mitochondrial ribosomal protein L24	1	156707094	156711381	-	156711381	Closest		9411	ENSG00000143294	PRCC: papillary renal cell carcinoma (translocation-associated)	1	156720401	156770606	+	156720401
8	33370257	33371446	348.436	2.60672	141	ENSG00000239039	SNORD13: small nucleolar RNA, C/D box 13	8	33370992	33371095	+	33370992	Closest		267	ENSG00000129696	TTI2: TELO2 interacting protein 2	8	33330903	33371118	-	33371118		9820	ENSG00000253232	RP11-359B20.5	8	33380671	33380808	+	33380671
9	14322123	14323268	345.805	1.98548	5612	ENSG00000225472	RP11-120J1.1	9	14317083	14357906	+	14317083	Closest
17	40540048	40541050	343.571	1.52727	36	ENSG00000168610	STAT3: signal transducer and activator of transcription 3 (acute-phase response factor)	17	40465341	40540585	-	40540585	Closest
20	62587372	62588468	338.234	1.93665	152	ENSG00000198276	UCKL1: uridine-cytidine kinase 1-like 1	20	62571185	62587768	-	62587768	Closest		2914	ENSG00000267848	AL118506.1: Uncharacterized protein	20	62585006	62585494	+	62585006
7	148683884	148685002	333.12	2.63909	104	ENSG00000201098	RNY1: RNA, Ro-associated Y1	7	148684227	148684339	-	148684339	Closest		3597	ENSG00000202354	RNY3: RNA, Ro-associated Y3	7	148680846	148680947	+	148680846
1	45196346	45197522	331.539	2.23731	93	ENSG00000200169	RNU5D-1: RNA, U5D small nuclear 1	1	45196726	45196841	-	45196841	Closest		8555	ENSG00000142945	KIF2C: kinesin family member 2C	1	45205489	45233438	+	45205489		9361	ENSG00000199377	RNU5F-1: RNA, U5F small nuclear 1	1	45187457	45187573	-	45187573
3	50329369	50330433	325.705	1.78859	447	ENSG00000214706	IFRD2: interferon-related developmental regulator 2	3	50325162	50330348	-	50330348	Closest		6950	ENSG00000243477	NAT6: N-acetyltransferase 6 (GCN5-related)	3	50333832	50336851	-	50336851		6997	ENSG00000186792	HYAL3: hyaluronoglucosaminidase 3	3	50330261	50336898	-	50336898
12	54120820	54121936	323.845	1.89948	150	ENSG00000012822	CALCOCO1: calcium binding and coiled-coil domain 1	12	54104902	54121528	-	54121528	Closest
9	130462770	130463907	310.381	2.37406	5929	ENSG00000160401	C9orf117: chromosome 9 open reading frame 117	9	130469267	130478280	+	130469267	Closest
1	11969447	11970602	305.41	2.01301	41	ENSG00000201801	RNU5E-4P: RNA, U5E small nuclear 4, pseudogene	1	11969864	11969983	-	11969983	Closest		1816	ENSG00000199347	RNU5E-1: RNA, U5E small nuclear 1	1	11968208	11968327	+	11968208
22	37654728	37655839	302.029	2.49012	14796	ENSG00000128340	RAC2: ras-related C3 botulinum toxin substrate 2 (rho family, small GTP binding protein Rac2)	22	37621300	37640487	-	37640487	Closest
8	67579042	67580146	298.76	1.68071	143	ENSG00000175073	VCPIP1: valosin containing protein (p97)/p47 complex interacting protein 1	8	67540721	67579451	-	67579451	Closest		236	ENSG00000270024	C8orf44-SGK3: C8orf44-SGK3 readthrough	8	67579830	67772706	+	67579830		255	ENSG00000213865	C8orf44: chromosome 8 open reading frame 44	8	67579849	67597798	+	67579849
1	54303724	54304871	275.987	1.71183	235	ENSG00000058804	NDC1: NDC1 transmembrane nucleoporin	1	54231132	54304532	-	54304532	Closest		2922	ENSG00000229687	RP4-654H19.2	1	54307219	54307504	+	54307219		9833	ENSG00000264454	AL049745.1	1	54294464	54294533	+	54294464
17	8076443	8077600	275.263	2.21673	117	ENSG00000200463	SNORD118: small nucleolar RNA, C/D box 118	17	8076771	8076904	-	8076904	Closest		2695	ENSG00000179029	TMEM107: transmembrane protein 107	17	8076554	8079716	-	8079716		3108	ENSG00000266824	RP11-599B13.7	17	8080129	8086129	+	8080129
4	113020745	113021866	274.305	2.19869	16753	ENSG00000240459	RP11-477G18.1	4	113037665	113038058	-	113038058	Closest
11	62608698	62609921	266.605	1.92157	29	ENSG00000133316	WDR74: WD repeat domain 74	11	62599813	62609280	-	62609280	Closest		29	ENSG00000222328	RNU2-2P: RNA, U2 small nuclear 2, pseudogene	11	62609090	62609280	-	62609280		Closest	9604	ENSG00000256690	RP11-727F15.9	11	62599705	62601514	+	62599705		9750	ENSG00000162236	STX5: syntaxin 5	11	62574368	62599559	-	62599559
17	56708682	56709839	262.101	1.81972	64	ENSG00000212195	U3: Small nucleolar RNA U3	17	56709002	56709196	-	56709196	Closest
5	173043202	173044307	261.234	1.93855	92	ENSG00000145919	BOD1: biorientation of chromosomes in cell division 1	5	173034516	173043662	-	173043662	Closest
12	112553989	112555140	258.559	2.04591	7739	ENSG00000111300	NAA25: N(alpha)-acetyltransferase 25, NatB auxiliary subunit	12	112464499	112546825	-	112546825	Closest		8740	ENSG00000135148	TRAFD1: TRAF-type zinc finger domain containing 1	12	112563304	112591406	+	112563304
8	28747118	28748316	254.756	1.74678	41	ENSG00000104299	INTS9: integrator complex subunit 9	8	28625177	28747758	-	28747758	Closest		193	ENSG00000147421	HMBOX1: homeobox containing 1	8	28747910	28922280	+	28747910
18	77439038	77440116	250.613	1.94307	167	ENSG00000178412	RP11-567M16.3	18	77398927	77439744	-	77439744	Closest		223	ENSG00000060069	CTDP1: CTD (carboxy-terminal domain, RNA polymerase II, polypeptide A) phosphatase, subunit 1	18	77439800	77514509	+	77439800
7	148680204	148681230	246.477	1.98899	129	ENSG00000202354	RNY3: RNA, Ro-associated Y3	7	148680846	148680947	+	148680846	Closest		3622	ENSG00000201098	RNY1: RNA, Ro-associated Y1	7	148684227	148684339	-	148684339
1	45186836	45188237	242.419	2.17329	37	ENSG00000199377	RNU5F-1: RNA, U5F small nuclear 1	1	45187457	45187573	-	45187573	Closest		9305	ENSG00000200169	RNU5D-1: RNA, U5D small nuclear 1	1	45196726	45196841	-	45196841
17	73780362	73781275	228.994	1.35225	131	ENSG00000263565	MIR4738: microRNA 4738	17	73780601	73780687	-	73780687	Closest		138	ENSG00000132478	UNK: unkempt family zinc finger	17	73780680	73821885	+	73780680		1155	ENSG00000132475	H3F3B: H3 histone, family 3B (H3.3B)	17	73772514	73781973	-	73781973
20	32398430	32399488	228.861	1.73635	57	ENSG00000230753	RP4-553F4.6	20	32375178	32398902	-	32398902	Closest		150	ENSG00000101421	CHMP4B: charged multivesicular body protein 4B	20	32399109	32442171	+	32399109
1	145382057	145383204	226.218	1.69818	126	ENSG00000201558	RNVU1-6: RNA, variant U1 small nuclear 6	1	145382756	145382919	+	145382756	Closest		197	ENSG00000233396	RP11-458D21.1	1	145373053	145382433	-	145382433
7	100026252	100027302	224.816	1.75032	163	ENSG00000078487	ZCWPW1: zinc finger, CW type with PWWP domain 1	7	99998448	100026614	-	100026614	Closest		365	ENSG00000146834	MEPCE: methylphosphate capping enzyme	7	100026412	100031740	+	100026412		6102	ENSG00000241357	RP11-758P17.2	7	100032879	100034132	+	100032879		7049	ENSG00000240211	RP11-758P17.3	7	100033826	100036126	+	100033826		7410	ENSG00000160813	PPP1R35: protein phosphatase 1, regulatory subunit 35	7	100032904	100034187	-	100034187
19	3184980	3186135	218.411	1.68513	3	ENSG00000125912	NCLN: nicalin	19	3185560	3209572	+	3185560	Closest
1	149857699	149860149	211.503	1.7057	400	ENSG00000184260	HIST2H2AC: histone cluster 2, H2ac	1	149858524	149858960	+	149858524	Closest		515	ENSG00000178096	BOLA1: bolA family member 1	1	149859439	149872350	+	149859439		541	ENSG00000184270	HIST2H2AB: histone cluster 2, H2ab	1	149859018	149859465	-	149859465		693	ENSG00000184678	HIST2H2BE: histone cluster 2, H2be	1	149856009	149858231	-	149858231
16	69220485	69221515	210.895	1.48968	31	ENSG00000168807	SNTB2: syntrophin, beta 2 (dystrophin-associated protein A1, 59kDa, basic component 2)	16	69221031	69342954	+	69221031	Closest		4025	ENSG00000200164	Y_RNA: Y RNA	16	69225025	69225125	+	69225025
2	88315627	88316710	210.023	1.93279	103	ENSG00000222724	RNU2-63P: RNA, U2 small nuclear 63, pseudogene	2	88315872	88316065	-	88316065	Closest		5448	ENSG00000238979	snoU13: Small nucleolar RNA U13	2	88310620	88310720	-	88310720
16	67840150	67841082	209.457	1.50198	51	ENSG00000102904	TSNAXIP1: translin-associated factor X interacting protein 1	16	67840667	67866050	+	67840667	Closest		62	ENSG00000141084	RANBP10: RAN binding protein 10	16	67757004	67840554	-	67840554
17	17494625	17495486	209.314	1.32264	34	ENSG00000133027	PEMT: phosphatidylethanolamine N-methyltransferase	17	17408876	17495021	-	17495021	Closest		314	ENSG00000264666	RP11-524F11.2	17	17494741	17513798	+	17494741
22	39434950	39435991	208.637	2.17267	1138	ENSG00000128394	APOBEC3F: apolipoprotein B mRNA editing enzyme, catalytic polypeptide-like 3F	22	39436608	39449914	+	39436608	Closest		1453	ENSG00000239713	APOBEC3G: apolipoprotein B mRNA editing enzyme, catalytic polypeptide-like 3G	22	39436923	39483747	+	39436923
19	44616853	44617987	206.855	1.80051	123	ENSG00000186019	AC084219.4	19	44609615	44617297	-	44617297	Closest		1087	ENSG00000256294	ZNF225: zinc finger protein 225	19	44616333	44637026	+	44616333
X	16789454	16790637	199.116	2.05362	4079	ENSG00000238709	RNU7-56P: RNA, U7 small nuclear 56 pseudogene	X	16785966	16786027	+	16785966	Closest
19	7615836	7616866	197.224	1.78153	17462	ENSG00000032444	PNPLA6: patatin-like phospholipase domain containing 6	19	7598889	7626649	+	7598889	Closest
7	102036129	102037143	196.088	1.61602	9665	ENSG00000221510	MIR548O: microRNA 548o	7	102046188	102046301	-	102046301	Closest
6	27100094	27101182	195.711	1.87561	98	ENSG00000124635	HIST1H2BJ: histone cluster 1, H2bj	6	27093675	27100540	-	27100540	Closest		193	ENSG00000196787	HIST1H2AG: histone cluster 1, H2ag	6	27100831	27103069	+	27100831		6437	ENSG00000198339	HIST1H4I: histone cluster 1, H4i	6	27107075	27108417	+	27107075		9639	ENSG00000272468	RP1-86C11.7	6	27090435	27090999	-	27090999
6	27860548	27861696	192.914	1.67695	80	ENSG00000196331	HIST1H2BO: histone cluster 1, H2bo	6	27861202	27861668	+	27861202	Closest		160	ENSG00000233224	HIST1H2AM: histone cluster 1, H2am	6	27860476	27860962	-	27860962		239	ENSG00000197153	HIST1H3J: histone cluster 1, H3j	6	27858092	27860883	-	27860883		4221	ENSG00000238610	RNU7-26P: RNA, U7 small nuclear 26 pseudogene	6	27865281	27865343	-	27865343
11	82996779	82997941	190.558	1.53278	89	ENSG00000137500	CCDC90B: coiled-coil domain containing 90B	11	82970138	82997449	-	82997449	Closest		190	ENSG00000255234	RP11-727A23.10	11	82997170	83134558	+	82997170
1	148240792	148241985	189.484	2.00488	76	ENSG00000207501	RNVU1-14: RNA, variant U1 small nuclear 14	1	148241464	148241627	+	148241464	Closest		6715	ENSG00000236140	RP11-89F3.2	1	148246958	148248103	-	148248103
11	72145156	72146177	187.309	1.62024	25	ENSG00000162129	CLPB: ClpB caseinolytic peptidase B homolog (E. coli)	11	72003468	72145691	-	72145691	Closest
6	52859765	52860770	186.153	1.53293	92	ENSG00000170899	GSTA4: glutathione S-transferase alpha 4	6	52842750	52860175	-	52860175	Closest		150	ENSG00000202198	RN7SK: RNA, 7SK small nuclear	6	52860417	52860747	+	52860417
1	149223800	149224744	182.518	1.37693	52	ENSG00000206737	RNVU1-18: RNA, variant U1 small nuclear 18	1	149224057	149224220	-	149224220	Closest		6443	ENSG00000232721	RP11-403I13.5	1	149230715	149232553	+	149230715		8973	ENSG00000252826	RNU1-92P: RNA, U1 small nuclear 92, pseudogene	1	149215165	149215299	-	149215299
11	74459327	74460313	181.656	1.63458	92	ENSG00000166439	RNF169: ring finger protein 169	11	74459912	74553457	+	74459912	Closest		2662	ENSG00000227615	RP11-864N7.2	11	74456760	74457158	-	74457158		4808	ENSG00000264095	AP000560.1	11	74464518	74464628	-	74464628		9980	ENSG00000241097	RP11-864N7.1	11	74449522	74449840	-	74449840
6	27114151	27115194	179.428	1.58894	54	ENSG00000197903	HIST1H2BK: histone cluster 1, H2bk	6	27106072	27114618	-	27114618	Closest		188	ENSG00000184825	HIST1H2AH: histone cluster 1, H2ah	6	27114860	27115316	+	27114860		732	ENSG00000265565	MIR3143: microRNA 3143	6	27115404	27115466	+	27115404		7597	ENSG00000198339	HIST1H4I: histone cluster 1, H4i	6	27107075	27108417	+	27107075
10	103892218	103893008	174.56	1.22189	173	ENSG00000148840	PPRC1: peroxisome proliferator-activated receptor gamma, coactivator-related 1	10	103892786	103910081	+	103892786	Closest
17	19220411	19221395	173.284	1.57003	11330	ENSG00000235397	EPN2-AS1: EPN2 antisense RNA 1	17	19199908	19209573	-	19209573	Closest
17	76209791	76210712	172.918	1.34631	15	ENSG00000089685	BIRC5: baculoviral IAP repeat containing 5	17	76210266	76221716	+	76210266	Closest		2263	ENSG00000267624	RP11-219G17.6	17	76207698	76207988	-	76207988
9	138366421	138367485	169.988	2.45121	3971	ENSG00000196422	PPP1R26: protein phosphatase 1, regulatory subunit 26	9	138370924	138380738	+	138370924	Closest		5669	ENSG00000225361	PPP1R26-AS1: PPP1R26 antisense RNA 1	9	138354572	138372622	-	138372622
19	19106303	19107355	169.955	1.71386	5128	ENSG00000269131	AC004447.2	19	19101701	19104418	+	19101701	Closest
12	53894751	53895676	162.964	1.33174	494	ENSG00000270175	RP11-793H13.11	12	53893945	53894719	-	53894719	Closest		509	ENSG00000139546	TARBP2: TAR (HIV-1) RNA binding protein 2	12	53894704	53900214	+	53894704		1367	ENSG00000139625	MAP3K12: mitogen-activated protein kinase kinase kinase 12	12	53874273	53893846	-	53893846		6208	ENSG00000139574	NPFF: neuropeptide FF-amide peptide precursor	12	53900473	53901421	-	53901421
17	38218876	38219791	159.738	1.34082	1866	ENSG00000008838	MED24: mediator complex subunit 24	17	38175349	38217467	-	38217467	Closest		4791	ENSG00000126351	THRA: thyroid hormone receptor, alpha	17	38214542	38250119	+	38214542
11	62358750	62359642	158.275	1.26358	194	ENSG00000255508	MIR3654: microRNA 3654	11	62327074	62359002	-	62359002	Closest		452	ENSG00000149016	TUT1: terminal uridylyl transferase 1, U6 snRNA-specific	11	62342516	62359648	-	62359648
17	56756609	56757611	155.364	1.8505	60	ENSG00000200997	RNU1-85P: RNA, U1 small nuclear 85, pseudogene	17	56756887	56757050	-	56757050	Closest		2013	ENSG00000206917	RNU1-52P: RNA, U1 small nuclear 52, pseudogene	17	56754934	56755097	-	56755097		4464	ENSG00000266561	CTD-2200P10.3	17	56752646	56752822	+	56752646
18	71815181	71816189	153.675	1.8439	60	ENSG00000075336	TIMM21: translocase of inner mitochondrial membrane 21 homolog (yeast)	18	71815745	71826196	+	71815745	Closest		586	ENSG00000141665	FBXO15: F-box protein 15	18	71740587	71815099	-	71815099
1	45965394	45966283	152.627	1.28824	88	ENSG00000236624	CCDC163P: coiled-coil domain containing 163, pseudogene	1	45959537	45965750	-	45965750	Closest		114	ENSG00000132763	MMACHC: methylmalonic aciduria (cobalamin deficiency) cblC type, with homocystinuria	1	45965724	45976738	+	45965724		8967	ENSG00000070759	TESK2: testis-specific kinase 2	1	45809554	45956871	-	45956871
19	47353737	47354766	152.348	1.53175	3	ENSG00000042753	AP2S1: adaptor-related protein complex 2, sigma 1 subunit	19	47341392	47354248	-	47354248	Closest
17	21117218	21118056	151.3	1.18624	6	ENSG00000235530	AC087294.2	17	21117643	21133347	+	21117643	Closest		299	ENSG00000178307	TMEM11: transmembrane protein 11	17	21100592	21117936	-	21117936
1	147806497	147807450	149.109	1.35266	88	ENSG00000202408	RNU1-122P: RNA, U1 small nuclear 122, pseudogene	1	147806735	147806885	-	147806885	Closest		4578	ENSG00000252744	Y_RNA: Y RNA	1	147802395	147802518	+	147802395		5850	ENSG00000224481	RP11-495P10.3	1	147801123	147816763	+	147801123
1	149783438	149784389	147.546	1.77954	14	ENSG00000203814	HIST2H2BF: histone cluster 2, H2bf	1	149754244	149783927	-	149783927	Closest		602	ENSG00000242663	RP11-196G18.21	1	149754432	149783311	-	149783311		1322	ENSG00000183598	HIST2H3D: histone cluster 2, H3d	1	149784825	149785235	-	149785235
19	46463501	46464576	143.84	2.0418	12765	ENSG00000104967	NOVA2: neuro-oncological ventral antigen 2	19	46436991	46476803	-	46476803	Closest
1	147735124	147736105	141.262	1.37591	136	ENSG00000199879	RNU1-120P: RNA, U1 small nuclear 120, pseudogene	1	147735750	147735906	+	147735750	Closest
12	49245494	49246370	138.807	1.35095	692	ENSG00000174243	DDX23: DEAD (Asp-Glu-Ala-Asp) box polypeptide 23	12	49223546	49246624	-	49246624	Closest
8	144897417	144898430	138.248	1.27471	375	ENSG00000180900	SCRIB: scribbled planar cell polarity protein	8	144873089	144897548	-	144897548	Closest		2712	ENSG00000216090	MIR937: microRNA 937	8	144895126	144895211	-	144895211
11	71162475	71163512	137.978	1.75388	920	ENSG00000172893	DHCR7: 7-dehydrocholesterol reductase	11	71139238	71163913	-	71163913	Closest		1161	ENSG00000172890	NADSYN1: NAD synthetase 1	11	71164154	71235152	+	71164154		3274	ENSG00000254682	RP11-660L16.2	11	71159719	71163202	+	71159719
14	50328498	50329541	135.748	1.62947	547	ENSG00000265150	RN7SL2: RNA, 7SL, cytoplasmic 2	14	50329270	50329566	-	50329566	Closest		8388	ENSG00000266037	RN7SL3: RNA, 7SL, cytoplasmic 3	14	50320335	50320631	-	50320631		9099	ENSG00000165525	NEMF: nuclear export mediator factor	14	50249996	50319920	-	50319920
16	89008017	89008985	134.81	1.42096	2305	ENSG00000205018	RP11-830F9.6: Uncharacterized protein; cDNA FLJ26728 fis, clone PNC06635	16	89006196	89017931	+	89006196	Closest		2443	ENSG00000261226	RP11-830F9.7	16	89003186	89006058	-	89006058
13	41768226	41769247	134.424	1.7264	35	ENSG00000120696	KBTBD7: kelch repeat and BTB (POZ) domain containing 7	13	41763968	41768701	-	41768701	Closest		6206	ENSG00000225133	MORF4L1P4: mortality factor 4 like 1 pseudogene 4	13	41773967	41774942	-	41774942
3	177077169	177078321	133.79	1.59191	10792	ENSG00000226782	RP11-706D8.3	3	177055415	177066953	-	177066953	Closest
19	47287780	47288760	128.784	1.51803	3580	ENSG00000105281	SLC1A5: solute carrier family 1 (neutral amino acid transporter), member 5	19	47278139	47291850	-	47291850	Closest
22	39415655	39416649	127.508	1.67296	5785	ENSG00000243811	APOBEC3D: apolipoprotein B mRNA editing enzyme, catalytic polypeptide-like 3D	22	39410367	39429280	+	39410367	Closest		6065	ENSG00000244509	APOBEC3C: apolipoprotein B mRNA editing enzyme, catalytic polypeptide-like 3C	22	39410087	39416356	+	39410087
3	50388143	50388899	122.411	1.20108	0	ENSG00000114388	NPRL2: nitrogen permease regulator-like 2 (S. cerevisiae)	3	50384760	50388521	-	50388521	Closest		199	ENSG00000272104	XXcos-LUCA11.5: Uncharacterized protein	3	50388322	50405353	+	50388322		396	ENSG00000114395	CYB561D2: cytochrome b561 family, member D2	3	50388125	50395890	+	50388125		4239	ENSG00000004838	ZMYND10: zinc finger, MYND-type containing 10	3	50378540	50384282	-	50384282		8519	ENSG00000126062	TMEM115: transmembrane protein 115	3	50392179	50397040	-	50397040
6	17099309	17100360	121.04	1.87748	2654	ENSG00000230873	STMND1: stathmin domain containing 1	6	17102488	17131602	+	17102488	Closest
7	92861105	92862110	121.04	1.87748	45	ENSG00000004766	CCDC132: coiled-coil domain containing 132	7	92861652	92988337	+	92861652	Closest		5771	ENSG00000188175	HEPACAM2: HEPACAM family member 2	7	92817898	92855836	-	92855836
16	3237559	3238479	119.921	1.45832	192	ENSG00000262668	AJ003147.9	16	3238211	3274778	+	3238211	Closest		4002	ENSG00000262521	AJ003147.8	16	3231232	3234017	-	3234017
7	130578674	130579752	119.769	1.65127	18855	ENSG00000226380	MIR29A: microRNA 29a	7	130561494	130598068	-	130598068	Closest
6	26122865	26124749	118.628	1.42266	346	ENSG00000180596	HIST1H2BC: histone cluster 1, H2bc	6	26115100	26124153	-	26124153	Closest		565	ENSG00000180573	HIST1H2AC: histone cluster 1, H2ac	6	26124372	26139343	+	26124372
19	36208126	36209067	118.476	1.45247	324	ENSG00000105663	KMT2B: lysine (K)-specific methyltransferase 2B	19	36208920	36229778	+	36208920	Closest		324	ENSG00000272333	KMT2B: Histone-lysine N-methyltransferase 2B	19	36208920	36229778	+	36208920		Closest
5	171433317	171434284	116.983	1.24448	76	ENSG00000072803	FBXW11: F-box and WD repeat domain containing 11	5	171288552	171433876	-	171433876	Closest
19	48673300	48674208	115.847	1.40428	105	ENSG00000105486	LIG1: ligase I, DNA, ATP-dependent	19	48618701	48673859	-	48673859	Closest		194	ENSG00000185453	C19orf68: chromosome 19 open reading frame 68	19	48673948	48700876	+	48673948		1820	ENSG00000178150	ZNF114: zinc finger protein 114	19	48675574	48790864	+	48675574
1	26324303	26325054	115.159	1.13407	31	ENSG00000158006	PAFAH2: platelet-activating factor acetylhydrolase 2, 40kDa	1	26286257	26324647	-	26324647	Closest		7818	ENSG00000252190	SCARNA17: small Cajal body-specific RNA 17	1	26332496	26332620	+	26332496		8028	ENSG00000252691	SCARNA18: small Cajal body-specific RNA 18	1	26332706	26332789	+	26332706
20	62693949	62694901	110.097	1.2644	6270	ENSG00000237371	RP13-152O15.5	20	62688155	62688436	+	62688155	Closest
19	17857737	17858653	109.629	1.4916	331	ENSG00000130475	FCHO1: FCH domain only 1	19	17858526	17899376	+	17858526	Closest
19	1633149	1634112	109.168	1.81831	17037	ENSG00000252933	RNU6-1223P: RNA, U6 small nuclear 1223, pseudogene	19	1616490	1616593	-	1616593	Closest
18	21296189	21297219	108.49	2.00321	6454	ENSG00000267301	RPL23AP77: ribosomal protein L23a pseudogene 77	18	21289788	21290250	-	21290250	Closest
11	2421436	2422304	108.429	1.26872	153	ENSG00000184281	TSSC4: tumor suppressing subtransferable candidate 4	11	2421717	2425105	+	2421717	Closest		3874	ENSG00000230483	AC124057.5	11	2425744	2429137	+	2425744
2	121832502	121833491	106.437	1.652	13305	ENSG00000234455	AC067960.1	2	121839012	121846301	-	121846301	Closest
16	70472723	70473628	106.337	1.18684	36	ENSG00000157350	ST3GAL2: ST3 beta-galactoside alpha-2,3-sialyltransferase 2	16	70413337	70473139	-	70473139	Closest		5639	ENSG00000240043	RPS27P26: ribosomal protein S27 pseudogene 26	16	70478576	70478814	-	70478814		6126	ENSG00000200153	RNU6-23P: RNA, U6 small nuclear 23, pseudogene	16	70479195	70479301	-	70479301
19	16606720	16607461	105.771	1.15073	31	ENSG00000105072	C19orf44: chromosome 19 open reading frame 44	19	16607121	16632162	+	16607121	Closest		88	ENSG00000269058	CALR3: calreticulin 3	19	16589867	16607002	-	16607002
9	102860923	102861747	105.275	1.27289	14	ENSG00000023318	ERP44: endoplasmic reticulum protein 44	9	102741460	102861321	-	102861321	Closest		202	ENSG00000119509	INVS: inversin	9	102861537	103063281	+	102861537		3505	ENSG00000239908	RN7SL75P: RNA, 7SL, cytoplasmic 75, pseudogene	9	102864840	102865118	+	102864840
19	5351860	5352822	105.041	1.65844	11528	ENSG00000105426	PTPRS: protein tyrosine phosphatase, receptor type, S	19	5158505	5340813	-	5340813	Closest
19	5680343	5681155	104.219	1.1141	135	ENSG00000167733	HSD11B1L: hydroxysteroid (11-beta) dehydrogenase 1-like	19	5680614	5688532	+	5680614	Closest		157	ENSG00000174917	C19orf70: chromosome 19 open reading frame 70	19	5678431	5680906	-	5680906		5792	ENSG00000130255	RPL36: ribosomal protein L36	19	5674957	5691886	+	5674957
8	74884307	74885063	103.953	1.11684	14	ENSG00000175606	TMEM70: transmembrane protein 70	8	74884671	74895017	+	74884671	Closest		164	ENSG00000154582	TCEB1: transcription elongation factor B (SIII), polypeptide 1 (15kDa, elongin C)	8	74851403	74884521	-	74884521		7426	ENSG00000202220	Y_RNA: Y RNA	8	74892018	74892111	-	74892111		9674	ENSG00000244295	RPS20P21: ribosomal protein S20 pseudogene 21	8	74894359	74894701	+	74894359
21	44394225	44394781	103.814	1.04881	116	ENSG00000160199	PKNOX1: PBX/knotted 1 homeobox 1	21	44394619	44453690	+	44394619	Closest		9031	ENSG00000224100	AP001630.5	21	44384748	44385472	-	44385472
14	77923623	77924552	103.79	1.27255	125	ENSG00000100591	AHSA1: AHA1, activator of heat shock 90kDa protein ATPase homolog 1 (yeast)	14	77924212	77935816	+	77924212	Closest		207	ENSG00000151445	VIPAS39: VPS33B interacting protein, apical-basolateral polarity regulator, spe-39 homolog	14	77893017	77924294	-	77924294		8539	ENSG00000212371	SNORA46: Small nucleolar RNA SNORA46	14	77932626	77932778	+	77932626
X	134653963	134654894	103.755	1.47448	155	ENSG00000165359	DDX26B: DEAD/H (Asp-Glu-Ala-Asp/His) box polypeptide 26B	X	134654583	134716434	+	134654583	Closest		170	ENSG00000225235	DDX26B-AS1: DDX26B antisense RNA 1	X	134654007	134654598	-	134654598
6	26157253	26158591	100.008	1.37422	426	ENSG00000158373	HIST1H2BD: histone cluster 1, H2bd	6	26158348	26171576	+	26158348	Closest		1364	ENSG00000168298	HIST1H1E: histone cluster 1, H1e	6	26156558	26157342	+	26156558		6377	ENSG00000217159	LARP1P1: La ribonucleoprotein domain family, member 1 pseudogene 1	6	26164299	26164590	+	26164299
9	132250375	132251091	99.0641	1.11767	5004	ENSG00000204054	LINC00963: long intergenic non-protein coding RNA 963	9	132245729	132275946	+	132245729	Closest		5917	ENSG00000261334	RP11-65J3.14	9	132242883	132244816	-	132244816		9899	ENSG00000264298	AL353803.1	9	132240834	132240930	+	132240834
6	26199102	26200112	98.7279	1.36102	87	ENSG00000197409	HIST1H3D: histone cluster 1, H3d	6	26197067	26199520	-	26199520	Closest		137	ENSG00000196866	HIST1H2AD: histone cluster 1, H2ad	6	26199078	26199470	-	26199470		140	ENSG00000197846	HIST1H2BF: histone cluster 1, H2bf	6	26199747	26200941	+	26199747		2776	ENSG00000217275	RP1-34B20.4	6	26202383	26202881	+	26202383		3814	ENSG00000216331	HIST1H1PS1: histone cluster 1, H1, pseudogene 1	6	26195793	26195998	+	26195793
6	30875435	30876113	96.8952	1.09055	186	ENSG00000213780	GTF2H4: general transcription factor IIH, polypeptide 4, 52kDa	6	30875960	30881882	+	30875960	Closest		244	ENSG00000137411	VARS2: valyl-tRNA synthetase 2, mitochondrial	6	30876018	30894235	+	30876018		1120	ENSG00000264731	RN7SL175P: RNA, 7SL, cytoplasmic 175, pseudogene	6	30874654	30874912	+	30874654
2	105729944	105730963	96.23	2.01001	11052	ENSG00000231851	AC104655.2	2	105713509	105719401	-	105719401	Closest
19	1383112	1384051	95.2766	1.16623	56	ENSG00000115286	NDUFS7: NADH dehydrogenase (ubiquinone) Fe-S protein 7, 20kDa (NADH-coenzyme Q reductase)	19	1383525	1395582	+	1383525	Closest		6063	ENSG00000267755	AC004623.2	19	1376771	1377518	-	1377518
2	227537645	227538649	95.0421	1.45196	14639	ENSG00000263363	MIR5702: microRNA 5702	2	227523425	227523508	-	227523508	Closest
13	41706548	41707527	94.1076	1.37818	156	ENSG00000165572	KBTBD6: kelch repeat and BTB (POZ) domain containing 6	13	41701704	41706881	-	41706881	Closest
10	88730676	88731619	94.1076	1.37818	80	ENSG00000272734	ADIRF-AS1: ADIRF antisense RNA 1	10	88725101	88731067	-	88731067	Closest		565	ENSG00000273413	RP11-96C23.15	10	88729993	88730582	-	88730582		650	ENSG00000271880	RP11-96C23.5	10	88730497	88769882	+	88730497		1910	ENSG00000173269	MMRN2: multimerin 2	10	88695296	88729237	-	88729237		3199	ENSG00000148671	ADIRF: adipogenesis regulatory factor	10	88727948	88743690	+	88727948
6	27804719	27805585	93.6892	1.427	964	ENSG00000184348	HIST1H2AK: histone cluster 1, H2ak	6	27805657	27806116	-	27806116	Closest		1170	ENSG00000233822	HIST1H2BN: histone cluster 1, H2bn	6	27806322	27823486	+	27806322		5848	ENSG00000197914	HIST1H4K: histone cluster 1, H4k	6	27798951	27799304	-	27799304
1	151138078	151138689	92.848	1.08234	40	ENSG00000163155	LYSMD1: LysM, putative peptidoglycan-binding, domain containing 1	1	151132223	151138423	-	151138423	Closest		9244	ENSG00000163156	SCNM1: sodium channel modifier 1	1	151129139	151142772	+	151129139		9279	ENSG00000163154	TNFAIP8L2: tumor necrosis factor, alpha-induced protein 8-like 2	1	151129104	151132224	+	151129104
8	128342199	128343231	92.6045	1.59438	8803	ENSG00000253929	RP11-382A18.2	8	128351518	128404875	+	128351518	Closest
4	19825056	19826026	90.2549	2.33411	10170	ENSG00000241612	RP13-585F24.1	4	19815371	19815853	+	19815371	Closest
6	27791214	27792553	89.369	2.05462	0	ENSG00000197238	HIST1H4J: histone cluster 1, H4j	6	27791883	27792256	+	27791883	Closest		7421	ENSG00000197914	HIST1H4K: histone cluster 1, H4k	6	27798951	27799304	-	27799304		9062	ENSG00000196374	HIST1H2BM: histone cluster 1, H2bm	6	27782821	27783266	+	27782821		9277	ENSG00000182611	HIST1H2AJ: histone cluster 1, H2aj	6	27782111	27782606	-	27782606
20	25677235	25677907	89.2288	1.31725	95	ENSG00000130684	ZNF337: zinc finger protein 337	20	25654850	25677476	-	25677476	Closest
1	228645413	228645948	89.1867	1.04323	121	ENSG00000181218	HIST3H2A: histone cluster 3, H2a	1	228645064	228645559	-	228645559	Closest		127	ENSG00000196890	HIST3H2BB: histone cluster 3, H2bb	1	228645807	228646258	+	228645807		4094	ENSG00000266174	MIR4666A: microRNA 4666a	1	228649774	228649852	+	228649774		6646	ENSG00000181201	HIST3H2BA: histone cluster 3, H2ba, pseudogene	1	228651803	228652326	-	228652326		8359	ENSG00000230841	RP5-915N17.3	1	228636863	228637321	-	228637321
11	74857146	74858116	87.5702	2.04267	6439	ENSG00000255395	CTD-2562J17.2	11	74810216	74851192	-	74851192	Closest
5	180614368	180615747	87.0047	1.28584	3794	ENSG00000248473	CTC-338M12.2	5	180618045	180618851	-	180618851	Closest		3866	ENSG00000250222	CTC-338M12.5	5	180618923	180621428	+	180618923		7438	ENSG00000250900	CTC-338M12.6	5	180622495	180630102	+	180622495
12	56435252	56436044	86.9997	1.17469	12	ENSG00000197728	RPS26: ribosomal protein S26	12	56435636	56438115	+	56435636	Closest		59	ENSG00000257449	RP11-603J24.4	12	56423432	56435589	-	56435589
19	46087927	46088636	86.9456	1.24077	17184	ENSG00000177464	GPR4: G protein-coupled receptor 4	19	46093021	46105465	-	46105465	Closest
12	7052377	7053256	86.7857	1.13088	162	ENSG00000238923	RNU7-1: RNA, U7 small nuclear 1	12	7052978	7053040	+	7052978	Closest		676	ENSG00000111678	C12orf57: chromosome 12 open reading frame 57	12	7052140	7055165	+	7052140		950	ENSG00000272173	U47924.31	12	7052670	7053766	-	7053766		2814	ENSG00000111679	PTPN6: protein tyrosine phosphatase, non-receptor type 6	12	7055630	7070478	+	7055630
7	148659716	148660619	86.7762	1.72995	239	ENSG00000252316	RNY4: RNA, Ro-associated Y4	7	148660406	148660501	+	148660406	Closest
19	58838135	58838912	85.4649	1.24001	139	ENSG00000182318	ZSCAN22: zinc finger and SCAN domain containing 22	19	58838384	58853697	+	58838384	Closest		7881	ENSG00000269794	AC010642.2	19	58830642	58831854	+	58830642
16	70487904	70488807	84.7914	1.21898	32	ENSG00000157353	FUK: fucokinase	16	70488323	70514176	+	70488323	Closest		9054	ENSG00000200153	RNU6-23P: RNA, U6 small nuclear 23, pseudogene	16	70479195	70479301	-	70479301		9541	ENSG00000240043	RPS27P26: ribosomal protein S27 pseudogene 26	16	70478576	70478814	-	70478814
8	144699483	144700128	84.5262	1.05276	412	ENSG00000104522	TSTA3: tissue specific transplantation antigen P35B	8	144694787	144700217	-	144700217	Closest		7863	ENSG00000104524	PYCRL: pyrroline-5-carboxylate reductase-like	8	144686082	144691942	-	144691942
18	3602557	3603555	83.3389	1.47276	59	ENSG00000262001	DLGAP1-AS2: DLGAP1 antisense RNA 2	18	3602997	3608333	+	3602997	Closest		9327	ENSG00000177337	DLGAP1-AS1: DLGAP1 antisense RNA 1	18	3593729	3598349	+	3593729
2	74543707	74544666	82.5763	1.62243	2339	ENSG00000252214	RNU6-542P: RNA, U6 small nuclear 542, pseudogene	2	74546525	74546627	+	74546525	Closest		9052	ENSG00000229798	KRT18P26: keratin 18 pseudogene 26	2	74533854	74535134	-	74535134
17	7142702	7143513	82.1471	1.12902	67	ENSG00000040633	PHF23: PHD finger protein 23	17	7138346	7143040	-	7143040	Closest		2981	ENSG00000170296	GABARAP: GABA(A) receptor-associated protein	17	7143332	7146088	-	7146088		4846	ENSG00000262526	CTD-2545G14.7	17	7143745	7147953	-	7147953		5244	ENSG00000004975	DVL2: dishevelled segment polarity protein 2	17	7128659	7137863	-	7137863
2	172949725	172950614	82.0885	1.30455	702	ENSG00000144355	DLX1: distal-less homeobox 1	2	172949467	172954404	+	172949467	Closest
16	3233820	3234660	81.2314	1.27864	223	ENSG00000262521	AJ003147.8	16	3231232	3234017	-	3234017	Closest		3971	ENSG00000262668	AJ003147.9	16	3238211	3274778	+	3238211
1	38518505	38519450	79.1036	1.54522	5992	ENSG00000224592	RP5-884C9.2	1	38512985	38584696	+	38512985	Closest		6528	ENSG00000185668	POU3F1: POU class 3 homeobox 1	1	38509522	38512449	-	38512449
19	49298435	49299011	78.446	1.06126	2209	ENSG00000206758	RNU6-317P: RNA, U6 small nuclear 317, pseudogene	19	49296408	49296514	-	49296514	Closest
1	156474694	156475452	78.1788	1.1658	4454	ENSG00000116604	MEF2D: myocyte enhancer factor 2D	1	156433518	156470619	-	156470619	Closest		4572	ENSG00000260460	RP11-284F21.8	1	156479645	156481472	+	156479645
18	269432	270308	77.4998	1.81369	1723	ENSG00000263884	RP11-705O1.8	18	268147	270277	+	268147	Closest		1821	ENSG00000079134	THOC1: THO complex 1	18	214519	268049	-	268049
4	106067616	106068562	77.4879	1.31168	1058	ENSG00000168769	TET2: tet methylcytosine dioxygenase 2	4	106067031	106200972	+	106067031	Closest		6314	ENSG00000251259	AC004069.2	4	106058436	106061775	-	106061775
11	64084986	64085503	76.6597	1.01983	311	ENSG00000173113	TRMT112: tRNA methyltransferase 11-2 homolog (S. cerevisiae)	11	64083931	64085555	-	64085555	Closest		315	ENSG00000126432	PRDX5: peroxiredoxin 5	11	64085559	64089282	+	64085559
11	449886	450607	76.2308	1.1729	1979	ENSG00000174915	PTDSS2: phosphatidylserine synthase 2	11	448267	491392	+	448267	Closest		8236	ENSG00000185101	ANO9: anoctamin 9	11	417932	442010	-	442010		9554	ENSG00000243562	RN7SL838P: RNA, 7SL, cytoplasmic 838, pseudogene	11	440405	440692	-	440692
8	103818626	103819493	76.2308	1.1729	1315	ENSG00000253669	KB-1732A1.1	8	103817744	103822198	+	103817744	Closest
19	55628627	55629441	75.8653	1.31917	108	ENSG00000125503	PPP1R12C: protein phosphatase 1, regulatory subunit 12C	19	55602280	55628926	-	55628926	Closest		2716	ENSG00000267507	CTD-2587H24.1	19	55630617	55631750	-	55631750
22	30162998	30163611	75.1143	1.11587	53	ENSG00000184076	UQCR10: ubiquinol-cytochrome c reductase, complex III subunit X	22	30163357	30166401	+	30163357	Closest		305	ENSG00000100319	ZMAT5: zinc finger, matrin-type 5	22	30126944	30162999	-	30162999		8558	ENSG00000200976	Y_RNA: Y RNA	22	30154746	30154847	+	30154746
16	58013683	58014582	74.637	2.01648	3794	ENSG00000159648	TEPP: testis, prostate and placenta expressed	16	58010338	58022019	+	58010338	Closest		9113	ENSG00000070729	CNGB1: cyclic nucleotide gated channel beta 1	16	57917502	58005019	-	58005019
18	3617900	3618853	74.5688	1.49263	15379	ENSG00000262001	DLGAP1-AS2: DLGAP1 antisense RNA 2	18	3602997	3608333	+	3602997	Closest
11	16759703	16760566	74.5251	1.25162	1003	ENSG00000110693	SOX6: SRY (sex determining region Y)-box 6	11	15987994	16761137	-	16761137	Closest
6	26204353	26205511	74.5251	1.25162	75	ENSG00000198518	HIST1H4E: histone cluster 1, H4e	6	26204857	26206265	+	26204857	Closest		2549	ENSG00000217275	RP1-34B20.4	6	26202383	26202881	+	26202383		5185	ENSG00000197846	HIST1H2BF: histone cluster 1, H2bf	6	26199747	26200941	+	26199747		5412	ENSG00000197409	HIST1H3D: histone cluster 1, H3d	6	26197067	26199520	-	26199520		5462	ENSG00000196866	HIST1H2AD: histone cluster 1, H2ad	6	26199078	26199470	-	26199470
17	80452358	80453115	73.3906	1.03117	12763	ENSG00000266236	NARF-IT1: NARF intronic transcript 1 (non-protein coding)	17	80439973	80441263	+	80439973	Closest
6	26103665	26104525	73.273	1.41625	8	ENSG00000197061	HIST1H4C: histone cluster 1, H4c	6	26104103	26104517	+	26104103	Closest		4268	ENSG00000187475	HIST1H1T: histone cluster 1, H1t	6	26107639	26108363	-	26108363
1	145396203	145397035	72.5905	1.18367	13863	ENSG00000201558	RNVU1-6: RNA, variant U1 small nuclear 6	1	145382756	145382919	+	145382756	Closest
20	18268505	18269282	71.8467	1.09563	227	ENSG00000125846	ZNF133: zinc finger protein 133	20	18269120	18297639	+	18269120	Closest		7201	ENSG00000199719	RN7SKP74: RNA, 7SK small nuclear pseudogene 74	20	18275786	18276094	-	18276094
22	50623783	50624444	71.5741	1.09901	230	ENSG00000170638	TRABD: TraB domain containing	22	50624343	50638026	+	50624343	Closest		6717	ENSG00000273188	RP3-402G11.25	22	50630152	50630830	-	50630830
19	35224594	35225513	71.4115	1.31993	6	ENSG00000197841	ZNF181: zinc finger protein 181	19	35225059	35233776	+	35225059	Closest
19	42748580	42749345	71.0855	1.15305	2036	ENSG00000204957	AC006486.1	19	42746926	42749124	+	42746926	Closest		2186	ENSG00000105723	GSK3A: glycogen synthase kinase 3 alpha	19	42734337	42746776	-	42746776
18	3665464	3666419	71.0345	1.64853	12532	ENSG00000266401	RP11-874J12.4	18	3653409	3656281	+	3653409	Closest
19	50143091	50143722	70.8874	1.1305	51	ENSG00000126458	RRAS: related RAS viral (r-ras) oncogene homolog	19	50138548	50143457	-	50143457	Closest		1975	ENSG00000126461	SCAF1: SR-related CTD-associated factor 1	19	50145381	50161898	+	50145381
4	30790537	30791528	70.7248	1.61198	4559	ENSG00000249678	RP11-619J20.1	4	30777878	30795591	-	30795591	Closest
18	60382058	60382823	70.4458	1.19714	231	ENSG00000081913	PHLPP1: PH domain and leucine rich repeat protein phosphatase 1	18	60382671	60647665	+	60382671	Closest
19	19431021	19431740	70.4027	1.09335	109	ENSG00000129933	MAU2: MAU2 sister chromatid cohesion factor	19	19431489	19469562	+	19431489	Closest		272	ENSG00000105705	SUGP1: SURP and G patch domain containing 1	19	19386826	19431652	-	19431652
6	27202950	27203692	69.6403	1.65728	12158	ENSG00000112812	PRSS16: protease, serine, 16 (thymus)	6	27215479	27224402	+	27215479	Closest
14	50053237	50054052	69.1339	1.38152	348	ENSG00000258486	RN7SL1: RNA, 7SL, cytoplasmic 1	14	50053296	50053595	+	50053296	Closest		5410	ENSG00000252919	Y_RNA: Y RNA	14	50058953	50059054	-	50059054		9133	ENSG00000244270	RPL32P29: ribosomal protein L32 pseudogene 29	14	50044109	50044511	-	50044511
12	861108	861831	68.6801	1.09444	289	ENSG00000060237	WNK1: WNK lysine deficient protein kinase 1	12	861758	1020617	+	861758	Closest
19	3761542	3762154	68.3184	1.32866	152	ENSG00000011132	APBA3: amyloid beta (A4) precursor protein-binding, family A, member 3	19	3750816	3761696	-	3761696	Closest		813	ENSG00000183617	MRPL54: mitochondrial ribosomal protein L54	19	3762661	3768572	+	3762661		5192	ENSG00000267138	AC005954.3	19	3754617	3756656	-	3756656		8011	ENSG00000267205	AC005954.4	19	3753837	3756514	+	3753837
8	56805688	56806517	68.231	2.70235	51	ENSG00000254325	RP11-318K15.2	8	56806153	56808297	+	56806153	Closest		9311	ENSG00000199405	SNORA1: Small nucleolar RNA SNORA1	8	56815281	56815413	-	56815413
2	63815715	63816321	68.0774	1.08195	276	ENSG00000014641	MDH1: malate dehydrogenase 1, NAD (soluble)	2	63815742	63834330	+	63815742	Closest
6	43726678	43727542	66.596	1.34646	10810	ENSG00000112715	VEGFA: vascular endothelial growth factor A	6	43737920	43754223	+	43737920	Closest
6	159151306	159152265	66.4142	1.27484	3951	ENSG00000219249	AMZ2P2: archaelysin family metallopeptidase 2 pseudogene 2	6	159146778	159147834	-	159147834	Closest
11	121158843	121159738	65.3174	1.91179	3871	ENSG00000109929	SC5D: sterol-C5-desaturase	11	121163161	121179402	+	121163161	Closest
19	36618316	36619146	65.1082	1.26727	11745	ENSG00000126247	CAPNS1: calpain, small subunit 1	19	36630476	36641254	+	36630476	Closest
10	114296106	114296934	64.9637	1.62466	12110	ENSG00000234017	RP11-214N15.5	10	114308390	114308630	-	114308630	Closest
19	56652205	56652793	64.4593	1.033	8532	ENSG00000167685	ZNF444: zinc finger protein 444	19	56643967	56672261	+	56643967	Closest
1	8257629	8258494	64.2679	1.16401	8178	ENSG00000229305	RP11-431K24.2	1	8249883	8252829	+	8249883	Closest		8595	ENSG00000200975	RNU1-7P: RNA, U1 small nuclear 7, pseudogene	1	8266493	8266656	-	8266656
X	135139570	135141462	64.0065	1.81493	19486	ENSG00000219930	GAPDHP67: glyceraldehyde 3 phosphate dehydrogenase pseudogene 67	X	135160002	135160789	+	135160002	Closest
17	7553694	7554493	63.5375	1.35743	4149	ENSG00000129244	ATP1B2: ATPase, Na+/K+ transporting, beta 2 polypeptide	17	7549944	7561085	+	7549944	Closest
16	12009862	12010366	62.6734	1.05004	176	ENSG00000103342	GSPT1: G1 to S phase transition 1	16	11961984	12009938	-	12009938	Closest		520	ENSG00000266163	AC007216.1	16	12009517	12009594	-	12009594		8050	ENSG00000261216	RP11-166B2.5	16	12002064	12002772	+	12002064
14	90797739	90798303	62.6389	1.06844	459	ENSG00000119720	NRDE2: NRDE-2, necessary for RNA interference, domain containing	14	90742579	90798480	-	90798480	Closest
9	82186739	82187424	61.8777	1.18265	394	ENSG00000106829	TLE4: transducin-like enhancer of split 4 (E(sp1) homolog, Drosophila)	9	82186687	82341657	+	82186687	Closest
17	48036392	48037123	60.8903	1.13914	6782	ENSG00000199492	RNU6-1313P: RNA, U6 small nuclear 1313, pseudogene	17	48043438	48043539	-	48043539	Closest		9576	ENSG00000108813	DLX4: distal-less homeobox 4	17	48046333	48052320	+	48046333
19	18175350	18176173	60.6892	1.26552	16315	ENSG00000243455	RPS18P13: ribosomal protein S18 pseudogene 13	19	18159446	18159899	+	18159446	Closest
6	27782189	27783146	60.0956	1.73372	61	ENSG00000182611	HIST1H2AJ: histone cluster 1, H2aj	6	27782111	27782606	-	27782606	Closest		154	ENSG00000196374	HIST1H2BM: histone cluster 1, H2bm	6	27782821	27783266	+	27782821		4826	ENSG00000203813	HIST1H3H: histone cluster 1, H3h	6	27777841	27778313	+	27777841		6769	ENSG00000196747	HIST1H2AI: histone cluster 1, H2ai	6	27775898	27776428	+	27775898		6959	ENSG00000185130	HIST1H2BL: histone cluster 1, H2bl	6	27775256	27775708	-	27775708
10	5895509	5896283	60.0356	1.507	8660	ENSG00000240180	RP11-318E3.4	10	5903767	5904556	-	5904556	Closest
10	101539549	101540385	59.6002	1.32236	2521	ENSG00000023839	ABCC2: ATP-binding cassette, sub-family C (CFTR/MRP), member 2	10	101542488	101611948	+	101542488	Closest		9199	ENSG00000227351	NANOGP6: Nanog homeobox pseudogene 6	10	101548320	101549166	-	101549166
13	62486193	62486846	59.2782	2.23661	14885	ENSG00000270856	RP11-429G17.2	13	62501222	62501404	-	62501404	Closest
2	62804952	62805770	58.7594	1.74745	16804	ENSG00000230595	RSL24D1P2: ribosomal L24 domain containing 1 pseudogene 2	2	62788192	62788557	-	62788557	Closest
15	96811409	96812317	58.7111	1.41584	19796	ENSG00000205148	AC016251.1	15	96831279	96831659	-	96831659	Closest
20	60981994	60982699	58.6256	1.07667	6	ENSG00000149679	CABLES2: Cdk5 and Abl enzyme substrate 2	20	60963687	60982340	-	60982340	Closest
11	61559934	61560574	58.0626	1.08395	19	ENSG00000134825	TMEM258: transmembrane protein 258	11	61535972	61560273	-	61560273	Closest		146	ENSG00000168496	FEN1: flap structure-specific endonuclease 1	11	61560108	61564715	+	61560108		197	ENSG00000134824	FADS2: fatty acid desaturase 2	11	61560451	61634825	+	61560451		222	ENSG00000207601	MIR611: microRNA 611	11	61559966	61560032	-	61560032
10	72961722	72962633	57.4306	1.58739	10149	ENSG00000107731	UNC5B: unc-5 homolog B (C. elegans)	10	72972326	73062620	+	72972326	Closest
9	124133139	124134028	57.3835	1.39445	1053	ENSG00000148175	STOM: stomatin	9	124101354	124132530	-	124132530	Closest		3935	ENSG00000227355	RP11-162D16.2	9	124137518	124214454	+	124137518
14	23399591	23400506	57.2382	1.14908	1231	ENSG00000257285	RP11-298I3.1	14	23398817	23424770	+	23398817	Closest		1255	ENSG00000100462	PRMT5: protein arginine methyltransferase 5	14	23389719	23398793	-	23398793
9	113142259	113142975	56.9458	4.11786	10640	ENSG00000206658	RNU6-1039P: RNA, U6 small nuclear 1039, pseudogene	9	113131871	113131977	-	113131977	Closest
4	186835569	186836385	56.8362	1.24143	3316	ENSG00000235149	RP11-45I20.1	4	186839293	186840613	+	186839293	Closest
13	62394018	62395214	56.5841	1.93872	15334	ENSG00000234033	RAC1P8: ras-related C3 botulinum toxin substrate 1 pseudogene 8	13	62379282	62379808	+	62379282	Closest
6	28763625	28764243	54.6399	1.06452	123	ENSG00000265764	AL662890.3	6	28763748	28763811	-	28763811	Closest
3	101443322	101443909	54.3541	1.06809	847	ENSG00000182504	CEP97: centrosomal protein 97kDa	3	101442768	101489405	+	101442768	Closest
17	39559962	39560830	54.3175	1.28742	1729	ENSG00000234859	AC003958.2	17	39558667	39581300	+	39558667	Closest		6553	ENSG00000094796	KRT31: keratin 31	17	39549975	39553843	-	39553843		7630	ENSG00000225438	KRT41P: keratin 41 pseudogene	17	39562763	39568026	-	39568026
1	224063937	224064796	53.6877	1.94945	11814	ENSG00000188460	ACTBP11: actin, beta pseudogene 11	1	224051427	224052552	-	224052552	Closest
13	62608316	62610527	53.2176	1.61215	5741	ENSG00000229578	LINC00358: long intergenic non-protein coding RNA 358	13	62578225	62603680	-	62603680	Closest
5	180600565	180601323	52.8959	1.14229	17907	ENSG00000248473	CTC-338M12.2	5	180618045	180618851	-	180618851	Closest
12	53263816	53264640	52.8377	1.22384	14984	ENSG00000241146	RPL7P41: ribosomal protein L7 pseudogene 41	12	53279212	53280168	+	53279212	Closest
19	5988643	5989426	52.7822	1.48386	10621	ENSG00000266983	CTC-232P5.1	19	5978413	6020373	+	5978413	Closest
6	28757196	28758851	52.6421	1.23093	5788	ENSG00000265764	AL662890.3	6	28763748	28763811	-	28763811	Closest		6243	ENSG00000235559	NOL5BP	6	28751409	28751780	-	28751780
20	10654266	10654943	52.4433	1.18936	89	ENSG00000101384	JAG1: jagged 1	20	10618331	10654693	-	10654693	Closest		1029	ENSG00000270792	RP11-103J8.1	20	10653575	10975571	+	10653575
20	49547626	49548586	51.9562	1.12984	149	ENSG00000101126	ADNP: activity-dependent neuroprotector homeobox	20	49505584	49547957	-	49547957	Closest		586	ENSG00000259456	RP5-914P20.5	20	49547520	49561670	+	49547520		7076	ENSG00000265582	AL034553.1	20	49555182	49555268	+	49555182
7	148638133	148638852	51.7855	1.08023	87	ENSG00000252310	RNY5: RNA, Ro-associated Y5	7	148638579	148638657	+	148638579	Closest
12	66050454	66051349	51.693	1.59957	10660	ENSG00000213344	PCNPP3: PEST containing nuclear protein pseudogene 3	12	66039771	66040241	-	66040241	Closest
10	78011522	78012363	51.3426	1.47265	8718	ENSG00000201954	RNU6-673P: RNA, U6 small nuclear 673, pseudogene	10	78020557	78020660	-	78020660	Closest		9872	ENSG00000265486	RN7SL518P: RNA, 7SL, cytoplasmic 518, pseudogene	10	78001781	78002070	-	78002070
8	94858476	94859427	51.1788	1.22967	19	ENSG00000254057	RP3-388N13.3	8	94846681	94858970	-	94858970	Closest		2837	ENSG00000254387	RP3-388N13.2	8	94861788	94862302	+	94861788
12	96429361	96429904	51.0581	1.02859	7665	ENSG00000111144	LTA4H: leukotriene A4 hydrolase	12	96394605	96437297	-	96437297	Closest
13	67204137	67204787	50.5904	3.27934	445	ENSG00000238500	RNU7-87P: RNA, U7 small nuclear 87 pseudogene	13	67204846	67204907	-	67204907	Closest
17	8090118	8090619	50.4226	1.00139	124	ENSG00000266638	AC129492.1	17	8090492	8090576	+	8090492	Closest		3195	ENSG00000196544	C17orf59: chromosome 17 open reading frame 59	17	8091651	8093563	-	8093563
19	51611415	51612067	50.4055	1.10115	115	ENSG00000142544	CTU1: cytosolic thiouridylase subunit 1	19	51600862	51611626	-	51611626	Closest
11	110176022	110176917	50.1735	1.58688	9023	ENSG00000137710	RDX: radixin	11	110045604	110167446	-	110167446	Closest
3	50396899	50397473	50.1498	1.03819	146	ENSG00000126062	TMEM115: transmembrane protein 115	3	50392179	50397040	-	50397040	Closest		5578	ENSG00000271858	XXcos-LUCA11.4	3	50402764	50405627	+	50402764		8665	ENSG00000114388	NPRL2: nitrogen permease regulator-like 2 (S. cerevisiae)	3	50384760	50388521	-	50388521		8864	ENSG00000272104	XXcos-LUCA11.5: Uncharacterized protein	3	50388322	50405353	+	50388322		9061	ENSG00000114395	CYB561D2: cytochrome b561 family, member D2	3	50388125	50395890	+	50388125
5	137514009	137514768	50.1209	1.21398	19	ENSG00000112984	KIF20A: kinesin family member 20A	5	137514407	137523403	+	137514407	Closest		286	ENSG00000112983	BRD8: bromodomain containing 8	5	137475454	137514674	-	137514674
11	36615536	36616335	50.0775	1.27762	115	ENSG00000166352	C11orf74: chromosome 11 open reading frame 74	11	36616050	36694822	+	36616050	Closest		3893	ENSG00000175097	RAG2: recombination activating gene 2	11	36597123	36619828	-	36619828
1	147993738	147994311	50.0516	2.50743	121	ENSG00000212456	RNVU1-13: RNA, variant U1 small nuclear 13	1	147994145	147994312	+	147994145	Closest		6188	ENSG00000223491	RP3-328E19.4	1	148000212	148000493	+	148000212
13	24553140	24553889	49.9721	1.43202	324	ENSG00000273167	RP11-307N16.6	13	24553838	24895168	+	24553838	Closest		429	ENSG00000182957	SPATA13: spermatogenesis associated 13	13	24553943	24881211	+	24553943		434	ENSG00000228741	RP11-309I15.1	13	24553948	24609165	+	24553948
14	50347833	50348767	49.7164	1.22837	11509	ENSG00000165527	ARF6: ADP-ribosylation factor 6	14	50359809	50361489	+	50359809	Closest
4	190407222	190407814	49.3986	4.81474	13400	ENSG00000205100	HSP90AA4P: heat shock protein 90kDa alpha (cytosolic), class A member 4, pseudogene	4	190394118	190396345	+	190394118	Closest
7	100424807	100425644	49.2484	1.09385	105	ENSG00000196411	EPHB4: EPH receptor B4	7	100400186	100425120	-	100425120	Closest		784	ENSG00000146828	SLC12A9: solute carrier family 12, member 9	7	100424441	100464630	+	100424441		6340	ENSG00000263672	RN7SL750P: RNA, 7SL, cytoplasmic 750, pseudogene	7	100418650	100418885	-	100418885
1	564616	565269	48.8704	1.36949	77	ENSG00000225630	MTND2P28: MT-ND2 pseudogene 28	1	565019	566062	+	565019	Closest		501	ENSG00000225972	MTND1P23: MT-ND1 pseudogene 23	1	564441	564812	+	564441		553	ENSG00000223659	RP5-857K21.5	1	562756	564389	-	564389		1511	ENSG00000237973	hsa-mir-6723: hsa-mir-6723	1	566453	567995	+	566453		3194	ENSG00000229344	RP5-857K21.7	1	568136	568817	+	568136
9	21576318	21577048	48.0031	1.31524	17016	ENSG00000171889	MIR31HG: MIR31 host gene (non-protein coding)	9	21455640	21559667	-	21559667	Closest
20	47804624	47805151	47.8075	1.06697	16	ENSG00000124214	STAU1: staufen double-stranded RNA binding protein 1	20	47729877	47804903	-	47804903	Closest
11	86012807	86013363	47.5168	1.07093	167	ENSG00000149196	C11orf73: chromosome 11 open reading frame 73	11	86013252	86056968	+	86013252	Closest		7284	ENSG00000255222	SETP17: SET pseudogene 17	11	86005801	86006617	+	86005801
4	185538424	185539196	46.7969	1.22563	7373	ENSG00000254233	RP11-242J7.1	4	185505246	185546183	-	185546183	Closest
19	44439117	44439874	46.2154	1.24965	66	ENSG00000124459	ZNF45: zinc finger protein 45	19	44416780	44439429	-	44439429	Closest
5	87971848	87972540	46.1552	1.34847	159	ENSG00000245864	CTC-467M3.1	5	87972035	88018647	+	87972035	Closest
5	140998415	140998944	46.1149	1.09221	58	ENSG00000131504	DIAPH1: diaphanous-related formin 1	5	140894582	140998621	-	140998621	Closest		699	ENSG00000228737	AC008781.7	5	140997980	141006047	+	140997980
20	30194415	30195334	45.9431	1.12427	114	ENSG00000264395	MIR3193: microRNA 3193	20	30194988	30195042	+	30194988	Closest		1789	ENSG00000125968	ID1: inhibitor of DNA binding 1, dominant negative helix-loop-helix protein	20	30193085	30194317	+	30193085
19	17564051	17564732	45.8414	1.09678	614	ENSG00000269736	CTD-2521M24.11	19	17563019	17563777	-	17563777	Closest		3674	ENSG00000222805	AC010319.1	19	17568065	17568165	+	17568065		5016	ENSG00000188051	TMEM221: transmembrane protein 221	19	17546317	17559375	-	17559375		7221	ENSG00000269035	CTD-2521M24.10: Uncharacterized protein	19	17547419	17571612	-	17571612		7371	ENSG00000171773	NXNL1: nucleoredoxin-like 1	19	17566233	17571762	-	17571762
19	36422507	36423071	45.3054	1.10626	3470	ENSG00000126243	LRFN3: leucine rich repeat and fibronectin type III domain containing 3	19	36426259	36436668	+	36426259	Closest
13	62334307	62336196	45.0417	1.98897	743	ENSG00000212007	AL596329.1	13	62334416	62334508	-	62334508	Closest
13	86617128	86617776	44.1685	2.43613	17495	ENSG00000232252	RP11-30L8.1	13	86634947	86745024	+	86634947	Closest
13	27556909	27557633	43.9633	1.89191	5592	ENSG00000223782	RPS21P8: ribosomal protein S21 pseudogene 8	13	27551679	27551925	+	27551679	Closest
6	28907436	28907959	43.6379	2.13074	3956	ENSG00000204709	C6orf100: chromosome 6 open reading frame 100	6	28911653	28912313	+	28911653	Closest
3	176914735	176915653	43.6106	1.31604	66	ENSG00000177565	TBL1XR1: transducin (beta)-like 1 X-linked receptor 1	3	176737142	176915260	-	176915260	Closest
14	73493855	73494440	43.5565	1.0568	228	ENSG00000165861	ZFYVE1: zinc finger, FYVE domain containing 1	14	73436158	73493919	-	73493919	Closest
2	233718467	233719102	41.8302	2.10974	3195	ENSG00000182600	C2orf82: chromosome 2 open reading frame 82	2	233721979	233743417	+	233721979	Closest
X	149753084	149753711	41.7893	3.15163	16329	ENSG00000171100	MTM1: myotubularin 1	X	149737068	149841794	+	149737068	Closest
13	95420311	95421021	41.6822	2.50516	7398	ENSG00000237924	RPL21P112: ribosomal protein L21 pseudogene 112	13	95412806	95413268	-	95413268	Closest		9141	ENSG00000235768	BRD7P5: bromodomain containing 7 pseudogene 5	13	95409704	95411525	-	95411525
3	112359936	112360627	41.4121	1.40613	8095	ENSG00000091986	CCDC80: coiled-coil domain containing 80	3	112323406	112368376	-	112368376	Closest
13	95228467	95229107	41.2673	2.92653	19723	ENSG00000088451	TGDS: TDP-glucose 4,6-dehydratase	13	95226307	95248510	-	95248510	Closest
14	19433201	19433873	41.0649	1.90151	10188	ENSG00000257558	RP11-536C10.15	14	19443725	19443846	+	19443725	Closest
19	921601	922205	41.0344	1.04557	3877	ENSG00000116017	ARID3A: AT rich interactive domain 3A (BRIGHT-like)	19	925780	975938	+	925780	Closest		4617	ENSG00000116014	KISS1R: KISS1 receptor	19	917286	921014	+	917286		6913	ENSG00000267159	AC005391.2	19	928256	928816	-	928816		8664	ENSG00000198858	R3HDM4: R3H domain containing 4	19	896502	913239	-	913239
6	26031563	26032366	41.0344	1.04557	323	ENSG00000124693	HIST1H3B: histone cluster 1, H3b	6	26031816	26032287	-	26032287	Closest		1831	ENSG00000137259	HIST1H2AB: histone cluster 1, H2ab	6	26033319	26033795	-	26033795		4485	ENSG00000124529	HIST1H4B: histone cluster 1, H4b	6	26027123	26027479	-	26027479
9	82190022	82190613	39.9526	2.21792	3630	ENSG00000106829	TLE4: transducin-like enhancer of split 4 (E(sp1) homolog, Drosophila)	9	82186687	82341657	+	82186687	Closest
13	26827599	26828400	39.8686	1.08849	276	ENSG00000132964	CDK8: cyclin-dependent kinase 8	13	26828275	26979374	+	26828275	Closest
X	37744248	37745120	39.7259	2.47879	15323	ENSG00000206983	RNU6-49P: RNA, U6 small nuclear 49, pseudogene	X	37729361	37729467	+	37729361	Closest
9	21684884	21685509	39.6843	1.28392	9978	ENSG00000229835	KHSRPP1: KH-type splicing regulatory protein pseudogene 1	9	21695174	21696941	+	21695174	Closest
6	27858211	27858888	39.5255	1.29451	2334	ENSG00000197153	HIST1H3J: histone cluster 1, H3j	6	27858092	27860883	-	27860883	Closest		2413	ENSG00000233224	HIST1H2AM: histone cluster 1, H2am	6	27860476	27860962	-	27860962		2653	ENSG00000196331	HIST1H2BO: histone cluster 1, H2bo	6	27861202	27861668	+	27861202		6794	ENSG00000238610	RNU7-26P: RNA, U7 small nuclear 26 pseudogene	6	27865281	27865343	-	27865343
5	36015965	36016556	39.303	2.58931	15131	ENSG00000145626	UGT3A1: UDP glycosyltransferase 3 family, polypeptide A1	5	35951111	36001129	-	36001129	Closest
1	89146671	89147407	39.303	2.58931	2865	ENSG00000065243	PKN2: protein kinase N2	1	89149904	89301937	+	89149904	Closest		3847	ENSG00000237505	RP11-76N22.2	1	89003195	89150886	-	89150886
13	62880819	62881474	39.1238	2.28413	14291	ENSG00000227611	LINC01074: long intergenic non-protein coding RNA 1074	13	62895437	62896530	+	62895437	Closest
10	31616400	31617188	39.0893	2.72462	7419	ENSG00000237036	ZEB1-AS1: ZEB1 antisense RNA 1	10	31495206	31609375	-	31609375	Closest		9371	ENSG00000148516	ZEB1: zinc finger E-box binding homeobox 1	10	31607423	31818741	+	31607423
2	172543522	172544109	39.0494	1.10372	103	ENSG00000077380	DYNC1I2: dynein, cytoplasmic 1, intermediate chain 2	2	172543918	172604929	+	172543918	Closest
8	128227198	128227897	38.9332	1.18452	3785	ENSG00000247844	CCAT1: colon cancer associated transcript 1 (non-protein coding)	8	128220110	128231332	-	128231332	Closest
1	145026872	145027593	38.8611	1.35418	8838	ENSG00000272755	RP11-326G21.1	1	145018394	145018958	+	145018394	Closest
13	81456076	81456816	38.8611	1.35418	6036	ENSG00000231222	ARF4P4: ADP-ribosylation factor 4 pseudogene 4	13	81462482	81463001	+	81462482	Closest
19	48246538	48247188	38.7816	1.10908	1915	ENSG00000105373	GLTSCR2: glioma tumor suppressor candidate region gene 2	19	48248778	48260314	+	48248778	Closest
13	62611980	62612594	38.6665	1.38172	8607	ENSG00000229578	LINC00358: long intergenic non-protein coding RNA 358	13	62578225	62603680	-	62603680	Closest
1	55683227	55684010	38.6417	1.59084	85	ENSG00000231090	RP11-101C11.1	1	55683533	55699849	+	55683533	Closest		2833	ENSG00000162402	USP24: ubiquitin specific peptidase 24	1	55532031	55680785	-	55680785		4433	ENSG00000231095	GYG1P3: glycogenin 1 pseudogene 3	1	55688051	55689044	+	55688051		7695	ENSG00000265822	MIR4422: microRNA 4422	1	55691313	55691395	+	55691313
21	28737047	28737616	38.4474	3.38928	2934	ENSG00000233300	EIF4A1P1: eukaryotic translation initiation factor 4A1 pseudogene 1	21	28739332	28740265	-	28740265	Closest		3849	ENSG00000236332	AP001605.4	21	28733482	28768105	+	28733482
X	101858329	101858940	38.0965	3.81474	4195	ENSG00000271147	RP4-769N13.6	X	101854439	101969598	+	101854439	Closest		4539	ENSG00000125962	ARMCX5: armadillo repeat containing, X-linked 5	X	101854095	101859086	+	101854095
17	79371087	79371774	37.9553	1.16768	2109	ENSG00000171282	RP11-1055B8.7: BAH and coiled-coil domain-containing protein 1	17	79373539	79433356	+	79373539	Closest		2156	ENSG00000263053	RP11-1055B8.6: Uncharacterized protein	17	79369274	79375657	+	79369274		3147	ENSG00000266392	MIR4740: microRNA 4740	17	79374515	79374577	-	79374577		7375	ENSG00000262877	RP11-1055B8.4	17	79361929	79364055	-	79364055
3	124611222	124611738	37.4636	3.08327	8784	ENSG00000082781	ITGB5: integrin, beta 5	3	124480794	124620264	-	124620264	Closest
6	27569833	27570481	37.4396	1.02609	5967	ENSG00000206671	RNU6-471P: RNA, U6 small nuclear 471, pseudogene	6	27564190	27564295	+	27564190	Closest
6	124162114	124162877	37.4146	1.3555	18111	ENSG00000237321	RP11-374A22.1	6	124144384	124150429	+	124144384	Closest
4	185565316	185566005	37.3187	2.56086	5002	ENSG00000164305	CASP3: caspase 3, apoptosis-related cysteine peptidase	4	185548849	185570662	-	185570662	Closest		5106	ENSG00000164306	PRIMPOL: primase and polymerase (DNA-directed)	4	185570766	185616116	+	185570766
13	68404686	68406003	37.3096	1.81905	1614	ENSG00000227969	NPM1P22: nucleophosmin 1 (nucleolar phosphoprotein B23, numatrin) pseudogene 22	13	68406007	68406958	-	68406958	Closest
2	102313911	102314509	37.2971	1.25221	899	ENSG00000071054	MAP4K4: mitogen-activated protein kinase kinase kinase kinase 4	2	102313311	102511148	+	102313311	Closest
9	132359631	132360205	36.8421	1.03378	6078	ENSG00000216181	AL391056.1	9	132353754	132353840	-	132353840	Closest
11	34517322	34517991	36.784	1.28302	11572	ENSG00000264667	AL137224.1	11	34505982	34506084	-	34506084	Closest
13	67201849	67202400	36.6625	1.73991	2783	ENSG00000238500	RNU7-87P: RNA, U7 small nuclear 87 pseudogene	13	67204846	67204907	-	67204907	Closest
11	122007539	122008240	36.5016	1.89239	9411	ENSG00000198975	MIRLET7A2: microRNA let-7a-2	11	122017228	122017300	-	122017300	Closest
7	116311788	116312537	36.4859	1.06328	281	ENSG00000105976	MET: met proto-oncogene	7	116312443	116438439	+	116312443	Closest
1	161391482	161392309	36.4298	1.22294	16038	ENSG00000215840	RP11-122G18.7	1	161375857	161376871	+	161375857	Closest
3	183892020	183892638	36.0707	1.13523	147	ENSG00000161203	AP2M1: adaptor-related protein complex 2, mu 1 subunit	3	183892476	183901878	+	183892476	Closest
4	182199564	182200814	35.8707	1.98152	14008	ENSG00000249460	RP11-665C14.2	4	182182313	182186181	-	182186181	Closest
21	33046732	33047299	35.8553	2.42456	7456	ENSG00000273271	AP000254.8	21	33039040	33039559	-	33039559	Closest
6	28687219	28688091	35.48	2.09239	12138	ENSG00000237425	RPSAP2: ribosomal protein SA pseudogene 2	6	28699793	28700680	+	28699793	Closest
1	113634802	113635456	35.421	2.23456	19299	ENSG00000198799	LRIG2: leucine-rich repeats and immunoglobulin-like domains 2	1	113615830	113674881	+	113615830	Closest
2	28921717	28922282	35.3547	2.53184	15158	ENSG00000222232	RNA5SP89: RNA, 5S ribosomal pseudogene 89	2	28906841	28906948	+	28906841	Closest
4	72612331	72613098	35.3302	3.04784	12618	ENSG00000222236	RNA5SP163: RNA, 5S ribosomal pseudogene 163	4	72625234	72625332	-	72625332	Closest
6	32693681	32694329	35.3302	3.04784	5466	ENSG00000226030	HLA-DQB3: major histocompatibility complex, class II, DQ beta 3	6	32698534	32699471	-	32699471	Closest		8224	ENSG00000232080	XXbac-BPG254F23.7	6	32685781	32686611	+	32685781
1	67865417	67866136	35.1822	1.29388	17120	ENSG00000223263	RNU6-387P: RNA, U6 small nuclear 387, pseudogene	1	67882896	67883000	+	67882896	Closest
18	32549014	32549568	35.0005	2.82971	7600	ENSG00000166974	MAPRE2: microtubule-associated protein, RP/EB family, member 2	18	32556891	32723433	+	32556891	Closest
X	115245440	115246052	35.0005	2.82971	6064	ENSG00000234558	API5P1: API5 pseudogene 1	X	115238173	115239682	-	115239682	Closest
6	27635985	27636803	34.8944	1.31802	15791	ENSG00000216676	RP1-15D7.1	6	27620380	27620603	-	27620603	Closest
1	156308595	156309105	34.8047	1.06399	1746	ENSG00000163467	TSACC: TSSK6 activating co-chaperone	1	156307104	156316785	+	156307104	Closest
1	249152629	249153332	34.7654	1.33088	362	ENSG00000171163	ZNF692: zinc finger protein 692	1	249144204	249153342	-	249153342	Closest		382	ENSG00000227237	AL672294.1	1	249153362	249158994	+	249153362
13	67846559	67847178	34.6633	1.65473	5031	ENSG00000214263	RPSAP53: ribosomal protein SA pseudogene 53	13	67840976	67841837	-	67841837	Closest
17	39112857	39113509	34.655	1.13205	9960	ENSG00000196859	KRT39: keratin 39	17	39114668	39123143	-	39123143	Closest
17	74179988	74180484	34.6325	2.30886	18640	ENSG00000267376	ATP5LP6: ATP synthase, H+ transporting, mitochondrial Fo complex, subunit g, pseudogene 6	17	74198724	74198876	-	74198876	Closest
6	27550946	27551479	34.4317	1.82477	12978	ENSG00000206671	RNU6-471P: RNA, U6 small nuclear 471, pseudogene	6	27564190	27564295	+	27564190	Closest
4	168998753	168999372	34.4187	1.24985	14603	ENSG00000109511	ANXA10: annexin A10	4	169013665	169108840	+	169013665	Closest
13	62600617	62601195	34.276	1.40461	2774	ENSG00000229578	LINC00358: long intergenic non-protein coding RNA 358	13	62578225	62603680	-	62603680	Closest
9	95089573	95090107	34.1394	1.45822	1923	ENSG00000198000	NOL8: nucleolar protein 8	9	95059639	95087917	-	95087917	Closest		2075	ENSG00000188312	CENPP: centromere protein P	9	95087765	95382814	+	95087765
17	16059911	16060433	34.0303	3.31173	18987	ENSG00000199674	RNU6-862P: RNA, U6 small nuclear 862, pseudogene	17	16041081	16041185	-	16041185	Closest
4	181677068	181677592	34.0303	3.31173	2860	ENSG00000249883	RP11-460H9.1	4	181652316	181680190	-	181680190	Closest
7	74024545	74025045	33.9799	1.2016	3557	ENSG00000273069	RP5-1186P10.2	7	74021238	74021624	+	74021238	Closest
X	135956589	135957151	33.9562	2.39666	4559	ENSG00000206979	SNORD61: small nucleolar RNA, C/D box 61	X	135961357	135961429	-	135961429	Closest		6052	ENSG00000147274	RBMX: RNA binding motif protein, X-linked	X	135930162	135962922	-	135962922
5	5160516	5161212	33.7238	2.06902	15462	ENSG00000250866	CTD-2297D10.1	5	5142250	5176326	-	5176326	Closest
17	58616912	58617516	33.6451	1.90329	13561	ENSG00000259349	RP11-15E18.1	17	58603653	58628158	+	58603653	Closest
17	39107371	39108100	33.5978	1.30577	13850	ENSG00000108244	KRT23: keratin 23 (histone deacetylase inducible)	17	39078947	39093885	-	39093885	Closest
1	33898936	33899583	33.5621	1.21935	2607	ENSG00000134686	PHC2: polyhomeotic homolog 2 (Drosophila)	1	33789223	33896652	-	33896652	Closest		8452	ENSG00000221225	AL138837.1	1	33907625	33907711	-	33907711
17	8022391	8023009	33.5269	1.70394	336	ENSG00000179148	ALOXE3: arachidonate lipoxygenase 3	17	7999217	8022364	-	8022364	Closest		4709	ENSG00000179111	HES7: hes family bHLH transcription factor 7	17	8023907	8027409	-	8027409
3	98531576	98532076	33.5018	3.72784	7899	ENSG00000206712	RNU6-26P: RNA, U6 small nuclear 26, pseudogene	3	98523821	98523927	-	98523927	Closest
1	94870006	94870506	33.5018	3.72784	2181	ENSG00000232918	RP11-366L18.1	1	94871950	94872437	-	94872437	Closest
6	143636074	143636620	33.4077	2.50223	12064	ENSG00000216642	RP1-95L4.3	6	143648411	143648791	+	143648411	Closest
X	96576143	96576737	33.2095	3.01151	19604	ENSG00000265260	RN7SL74P: RNA, 7SL, cytoplasmic 74, pseudogene	X	96596044	96596340	+	96596044	Closest
1	35497432	35497990	33.2095	1.17459	143	ENSG00000163867	ZMYM6: zinc finger, MYM-type 6	1	35449522	35497568	-	35497568	Closest		370	ENSG00000271741	RP11-244H3.4	1	35447133	35497341	-	35497341
9	82338119	82338680	33.1947	1.85187	2584	ENSG00000240979	RP11-79D8.2	9	82340983	82341235	+	82340983	Closest
13	62502989	62503854	33.1439	1.6375	2017	ENSG00000270856	RP11-429G17.2	13	62501222	62501404	-	62501404	Closest
3	18572013	18572550	33.054	2.63194	7883	ENSG00000236570	RAD23BP1: RAD23 homolog B (S. cerevisiae) pseudogene 1	3	18580164	18581390	+	18580164	Closest
16	11931717	11932213	32.9544	2.79593	9264	ENSG00000262117	BCAR4: breast cancer anti-estrogen resistance 4 (non-protein coding)	16	11913685	11922701	-	11922701	Closest
4	176502920	176503559	32.9544	2.79593	7221	ENSG00000248574	ADAM20P2: ADAM metallopeptidase domain 20 pseudogene 2	4	176496018	176497290	+	176496018	Closest
17	16095937	16096652	32.8979	1.5797	1149	ENSG00000239221	RN7SL442P: RNA, 7SL, cytoplasmic 442, pseudogene	17	16095145	16095465	+	16095145	Closest
17	16055050	16055643	32.7803	2.282	14161	ENSG00000199674	RNU6-862P: RNA, U6 small nuclear 862, pseudogene	17	16041081	16041185	-	16041185	Closest
10	52836264	52836958	32.7284	2.12205	8299	ENSG00000223502	RP11-96B5.3	10	52822338	52828312	-	52828312	Closest
6	92845020	92845661	32.0542	2.36822	16101	ENSG00000200492	U3: Small nucleolar RNA U3	6	92829239	92829348	+	92829239	Closest
13	68851515	68853293	31.976	2.04525	13007	ENSG00000234765	ELL2P3: elongation factor, RNA polymerase II, 2 pseudogene 3	13	68863810	68865411	-	68865411	Closest
10	23017920	23018473	31.841	3.27133	14713	ENSG00000150867	PIP4K2A: phosphatidylinositol-5-phosphate 4-kinase, type II, alpha	10	22823777	23003483	-	23003483	Closest
X	92939060	92939548	31.841	3.27133	10293	ENSG00000179083	FAM133A: family with sequence similarity 133, member A	X	92929011	92967272	+	92929011	Closest
5	129449079	129449553	31.841	3.27133	785	ENSG00000199455	RNA5SP191: RNA, 5S ribosomal pseudogene 191	5	129450101	129450202	+	129450101	Closest
6	17998855	17999492	31.7886	2.18323	11320	ENSG00000137177	KIF13A: kinesin family member 13A	6	17759413	17987853	-	17987853	Closest
6	26055902	26056429	31.7372	1.06055	533	ENSG00000187837	HIST1H1C: histone cluster 1, H1c	6	26055967	26056698	-	26056698	Closest
6	26189165	26189754	31.7365	1.23693	156	ENSG00000188987	HIST1H4D: histone cluster 1, H4d	6	26188937	26189303	-	26189303	Closest		5502	ENSG00000197697	HIST1H2BE: histone cluster 1, H2be	6	26183957	26184453	+	26183957		6334	ENSG00000216331	HIST1H1PS1: histone cluster 1, H1, pseudogene 1	6	26195793	26195998	+	26195793
5	81047110	81047625	31.6364	1.01234	248	ENSG00000145687	SSBP2: single-stranded DNA binding protein 2	5	80708839	81047615	-	81047615	Closest
16	1625419	1626052	31.5133	1.5906	4573	ENSG00000260954	LA16c-425C2.1	16	1629242	1630308	-	1630308	Closest		4792	ENSG00000260989	LA16c-395F10.2	16	1630527	1660328	+	1630527
10	27458880	27459426	31.4761	2.47199	14959	ENSG00000136758	YME1L1: YME1-like 1 ATPase	10	27399382	27444194	-	27444194	Closest
13	78871229	78871763	31.4761	2.47199	11524	ENSG00000271386	SRGNP1: serglycin pseudogene 1	13	78859972	78860422	+	78859972	Closest
13	81188470	81189007	31.4761	2.47199	5463	ENSG00000227862	HNRNPA1P31: heterogeneous nuclear ribonucleoprotein A1 pseudogene 31	13	81193232	81194201	-	81194201	Closest
X	53487382	53488036	31.4761	2.47199	1440	ENSG00000199422	VTRNA3-1P: vault RNA 3-1, pseudogene	X	53489149	53489250	+	53489149	Closest		3734	ENSG00000235416	RP3-339A18.3	X	53483219	53483975	-	53483975
13	67382985	67383657	31.4134	1.41092	15979	ENSG00000228842	PCDH9-AS2: PCDH9 antisense RNA 2	13	67399300	67489162	+	67399300	Closest
X	38408655	38409149	31.2295	3.68235	11720	ENSG00000156298	TSPAN7: tetraspanin 7	X	38420622	38548168	+	38420622	Closest
X	74752332	74752935	31.1088	2.97424	5903	ENSG00000237089	PCNPP4: PEST containing nuclear protein pseudogene 4	X	74757381	74758536	-	74758536	Closest		9297	ENSG00000102383	ZDHHC15: zinc finger, DHHC-type containing 15	X	74588261	74743336	-	74743336
X	75106183	75106775	31.1088	2.97424	2055	ENSG00000226753	RP11-212D3.2	X	75108534	75108722	+	75108534	Closest		2099	ENSG00000233063	SAR1AP4: SAR1 homolog A (S. cerevisiae) pseudogene 4	X	75104380	75104970	+	75104380
9	99531363	99531866	30.9583	2.09706	8796	ENSG00000081386	ZNF510: zinc finger protein 510	9	99518146	99540410	-	99540410	Closest
10	128470741	128471377	30.9406	2.25464	2717	ENSG00000199321	SNORD60: Small nucleolar RNA SNORD60	10	128468270	128468342	-	128468342	Closest
19	48948577	48949168	30.9347	1.04662	157	ENSG00000105447	GRWD1: glutamate-rich WD repeat containing 1	19	48949029	48960278	+	48949029	Closest		9893	ENSG00000182324	KCNJ14: potassium inwardly-rectifying channel, subfamily J, member 14	19	48958765	48969366	+	48958765
3	52598008	52598618	30.9186	2.76134	3728	ENSG00000221518	RNU6ATAC16P: RNA, U6atac small nuclear 16, pseudogene	3	52594585	52594722	+	52594585	Closest
11	65488208	65488828	30.9133	1.74231	101	ENSG00000172922	RNASEH2C: ribonuclease H2, subunit C	11	65482366	65488417	-	65488417	Closest		5891	ENSG00000214659	KRT8P26: keratin 8 pseudogene 26	11	65494409	65495684	+	65494409		9052	ENSG00000172977	KAT5: K(lysine) acetyltransferase 5	11	65479466	65487074	+	65479466
5	151124648	151125304	30.6847	1.1152	8576	ENSG00000253921	CTB-113P19.3	5	151133552	151146807	+	151133552	Closest
16	69438204	69438902	30.6246	1.08142	3920	ENSG00000132604	TERF2: telomeric repeat binding factor 2	16	69389463	69442473	-	69442473	Closest
5	124535669	124536289	30.4492	1.66704	1601	ENSG00000248631	RP11-425E13.1	5	124537580	124538222	+	124537580	Closest
10	3828260	3828817	30.4492	1.66704	1066	ENSG00000067082	KLF6: Kruppel-like factor 6	10	3818187	3827472	-	3827472	Closest
7	116450361	116450993	30.2363	1.36327	446	ENSG00000198898	CAPZA2: capping protein (actin filament) muscle Z-line, alpha 2	7	116451123	116562102	+	116451123	Closest
1	243377902	243378521	30.1852	2.3392	9846	ENSG00000269795	AC092782.1: Uncharacterized protein	1	243388057	243395910	+	243388057	Closest
13	72416747	72417260	30.1852	2.3392	3109	ENSG00000233460	RPL35AP31: ribosomal protein L35a pseudogene 31	13	72420112	72420448	+	72420112	Closest
16	25059808	25060464	30.1443	1.03299	16935	ENSG00000262587	RP11-266L9.4	16	25043201	25069429	+	25043201	Closest
15	60663305	60664068	30.0643	1.39645	18883	ENSG00000240163	RP11-745A24.1	15	60682569	60682880	+	60682569	Closest
13	62513184	62513964	30.0459	1.57337	12170	ENSG00000270856	RP11-429G17.2	13	62501222	62501404	-	62501404	Closest
13	91774726	91775534	30.0004	2.15686	8530	ENSG00000229557	LINC00379: long intergenic non-protein coding RNA 379	13	91779866	91783660	-	91783660	Closest
12	15949622	15950169	30.0004	2.15686	6202	ENSG00000256627	RP11-6B19.3	12	15956097	15957091	+	15956097	Closest
10	3279039	3279789	29.9743	1.54623	13407	ENSG00000236968	RP11-298E9.5	10	3266007	3269598	+	3266007	Closest
4	70023833	70024347	29.9492	4.43051	13639	ENSG00000251427	RP13-644M16.2	4	70010451	70013388	+	70010451	Closest
2	217033423	217034069	29.9201	1.4533	7008	ENSG00000236478	AC012513.4	2	217039618	217040754	-	217040754	Closest
9	82503873	82504451	29.9065	1.49693	247	ENSG00000260564	RP11-403N16.3	9	82503915	82506921	+	82503915	Closest		2570	ENSG00000232494	RP11-403N16.2	9	82489610	82501592	-	82501592
12	98793054	98793781	29.8175	1.09883	18398	ENSG00000201296	RNU4-41P: RNA, U4 small nuclear 41, pseudogene	12	98811673	98811815	-	98811815	Closest
5	61013718	61014216	29.6803	3.22977	17528	ENSG00000251575	CTD-2170G1.2	5	61028600	61031495	-	61031495	Closest
13	90219307	90219896	29.6803	3.22977	13544	ENSG00000236176	LINC00353: long intergenic non-protein coding RNA 353	13	90200944	90206057	-	90206057	Closest
2	223266713	223267206	29.6803	3.22977	2744	ENSG00000200822	Y_RNA: Y RNA	2	223269703	223269813	+	223269703	Closest
3	194033443	194033947	29.5123	1.07172	3104	ENSG00000214145	LINC00887: long intergenic non-protein coding RNA 887	3	194014253	194030591	-	194030591	Closest
12	66217880	66218725	29.1895	1.15795	392	ENSG00000149948	HMGA2: high mobility group AT-hook 2	12	66217910	66360074	+	66217910	Closest		2451	ENSG00000241749	RPSAP52: ribosomal protein SA pseudogene 52	12	66151799	66220753	-	66220753
X	135077512	135078044	29.1112	2.22674	10181	ENSG00000198689	SLC9A6: solute carrier family 9, subfamily A (NHE6, cation proton antiporter 6), member 6	X	135067597	135129422	+	135067597	Closest
10	70751393	70751901	29.1102	2.56667	755	ENSG00000214875	MED28P1: mediator complex subunit 28 pseudogene 1	10	70750892	70751462	+	70750892	Closest		3161	ENSG00000198954	KIAA1279: KIAA1279	10	70748486	70776737	+	70748486
6	27509096	27509831	29.029	1.33411	18609	ENSG00000218347	HNRNPA1P1: heterogeneous nuclear ribonucleoprotein A1 pseudogene 1	6	27490854	27492117	+	27490854	Closest
15	80171051	80171691	29.0259	2.93599	18349	ENSG00000136371	MTHFS: 5,10-methenyltetrahydrofolate synthetase (5-formyltetrahydrofolate cyclo-ligase)	15	80125926	80189720	-	80189720	Closest
5	40642426	40642938	29.0259	2.93599	12382	ENSG00000199552	SNORA63: Small nucleolar RNA SNORA63	5	40655064	40655195	+	40655064	Closest
9	88851492	88851984	29.0259	2.93599	8009	ENSG00000270688	RP11-507D14.4	9	88843729	88843897	+	88843729	Closest
11	114464982	114465567	29.0259	2.93599	1209	ENSG00000137634	NXPE4: neurexophilin and PC-esterase domain family, member 4	11	114441312	114466483	-	114466483	Closest
1	16840470	16840969	29.0259	2.93599	60	ENSG00000206652	RNU1-1: RNA, U1 small nuclear 1	1	16840616	16840779	-	16840779	Closest		420	ENSG00000261135	RP4-798A10.7	1	16841139	16842248	+	16841139		6469	ENSG00000224174	RP4-798A10.4	1	16847188	16848290	+	16847188
12	31902015	31902600	28.9792	1.05172	1134	ENSG00000256843	RP11-467L13.4	12	31901033	31901173	-	31901173	Closest		5343	ENSG00000223722	RP11-467L13.5	12	31907650	31908054	+	31907650
X	133424537	133425049	28.9737	3.63538	18477	ENSG00000214961	RP11-355K23B.1	X	133406316	133407687	+	133406316	Closest
X	86393618	86394126	28.9737	3.63538	5878	ENSG00000271457	RP11-192B18.1	X	86398856	86399750	-	86399750	Closest		7863	ENSG00000200422	SNORD45: Small nucleolar RNA SNORD45	X	86401735	86401806	+	86401735
13	67535268	67535877	28.9356	1.64824	15991	ENSG00000225263	PCDH9-AS3: PCDH9 antisense RNA 3	13	67551563	67559907	+	67551563	Closest
X	25083059	25083652	28.9063	2.72591	4300	ENSG00000240439	RN7SL91P: RNA, 7SL, cytoplasmic 91, pseudogene	X	25078767	25079055	-	25079055	Closest
17	9432175	9432911	28.8131	1.36511	18071	ENSG00000263051	RP11-565F19.3	17	9450614	9451857	+	9450614	Closest
13	114103366	114103947	28.6761	1.58453	4182	ENSG00000153531	ADPRHL1: ADP-ribosylhydrolase like 1	13	114076259	114107838	-	114107838	Closest
4	190970750	190971143	28.3422	2.30958	8450	ENSG00000214273	AGGF1P1: angiogenic factor with G patch and FHA domains 1 pseudogene 1	4	190962496	190964568	+	190962496	Closest
13	68859788	68860366	28.3422	2.30958	5334	ENSG00000234765	ELL2P3: elongation factor, RNA polymerase II, 2 pseudogene 3	13	68863810	68865411	-	68865411	Closest
4	112565185	112565739	28.3422	2.30958	3812	ENSG00000248656	RP11-255I10.2	4	112561650	112569963	+	112561650	Closest
13	79066736	79067485	28.2335	2.13	4794	ENSG00000224686	TCEB1P23: transcription elongation factor B (SIII), polypeptide 1 pseudogene 23	13	79062316	79062647	+	79062316	Closest
10	43096632	43097219	28.2335	2.13	3680	ENSG00000251783	RNU6-1170P: RNA, U6 small nuclear 1170, pseudogene	10	43100605	43100710	+	43100605	Closest
13	73314289	73314868	28.0573	1.74371	12518	ENSG00000136122	BORA: bora, aurora kinase A activator	13	73302060	73330335	+	73302060	Closest
2	190524450	190525097	27.8028	1.70235	1337	ENSG00000138381	ASNSD1: asparagine synthetase domain containing 1	2	190526110	190535556	+	190526110	Closest
1	55968343	55968849	27.6731	2.40955	17952	ENSG00000272051	Y_RNA: Y RNA	1	55950543	55950644	-	55950644	Closest
17	62092225	62092797	27.6731	2.40955	5482	ENSG00000108622	ICAM2: intercellular adhesion molecule 2	17	62079953	62097993	-	62097993	Closest
12	57274667	57275231	27.5329	3.18698	19791	ENSG00000212383	SNORA48: Small nucleolar RNA SNORA48	12	57255158	57255291	+	57255158	Closest
11	30403719	30404264	27.5329	3.18698	14297	ENSG00000242353	RP4-710M3.1	11	30389694	30390192	+	30389694	Closest
12	44012615	44013109	27.5329	3.18698	14033	ENSG00000271508	RP11-73B8.3	12	44026895	44027083	+	44026895	Closest
1	243775632	243776156	27.5329	3.18698	12463	ENSG00000226766	FABP7P1: fatty acid binding protein 7, brain pseudogene 1	1	243787967	243788357	-	243788357	Closest
18	32947011	32947599	27.3247	2.19829	9995	ENSG00000186496	ZNF396: zinc finger protein 396	18	32946660	32957300	-	32957300	Closest
10	28705845	28706344	27.3247	2.19829	8915	ENSG00000222666	U3: Small nucleolar RNA U3	10	28696968	28697179	-	28697179	Closest
2	171028939	171029509	27.3247	2.19829	5430	ENSG00000071909	MYO3B: myosin IIIB	2	171034654	171511680	+	171034654	Closest
13	64537861	64538373	27.2335	1.40267	12437	ENSG00000237849	NFYAP1: nuclear transcription factor Y, alpha pseudogene 1	13	64549583	64550554	-	64550554	Closest
X	83493227	83493816	27.1852	2.5329	12686	ENSG00000221494	MIR548I4: microRNA 548i-4	X	83480759	83480835	-	83480835	Closest
9	110246207	110246763	27.1852	2.5329	6277	ENSG00000136826	KLF4: Kruppel-like factor 4 (gut)	9	110247132	110252762	-	110252762	Closest		9066	ENSG00000199905	RNU6-492P: RNA, U6 small nuclear 492, pseudogene	9	110237316	110237419	-	110237419
20	32894446	32894960	27.1852	2.5329	4904	ENSG00000101444	AHCY: adenosylhomocysteinase	20	32868073	32899607	-	32899607	Closest
X	132876493	132876999	27.1852	2.5329	4126	ENSG00000211495	AL009174.1	X	132880774	132880872	-	132880872	Closest
X	102963211	102963712	27.1852	2.5329	2375	ENSG00000179363	TMEM31: transmembrane protein 31	X	102965836	102968955	+	102965836	Closest
3	27575187	27575803	27.1344	1.1282	8652	ENSG00000232167	AC137675.1	3	27566843	27566884	+	27566843	Closest
3	88155363	88155864	27.1242	1.81611	10496	ENSG00000241535	CBX5P1: chromobox homolog 5 pseudogene 1	3	88144557	88145117	-	88145117	Closest
6	111429927	111430428	26.9822	2.89669	17643	ENSG00000200926	RNU6-960P: RNA, U6 small nuclear 960, pseudogene	6	111412415	111412534	-	111412534	Closest
3	29448793	29449310	26.9822	2.89669	16713	ENSG00000226216	RPS12P5: ribosomal protein S12 pseudogene 5	3	29432338	29432708	+	29432338	Closest
3	10841942	10842495	26.9822	2.89669	15666	ENSG00000132164	SLC6A11: solute carrier family 6 (neurotransmitter transporter), member 11	3	10857884	10982418	+	10857884	Closest
1	145203773	145204268	26.9822	2.89669	3130	ENSG00000272709	RP11-458D21.6	1	145200337	145200890	-	145200890	Closest		5098	ENSG00000213240	NOTCH2NL: notch 2 N-terminal like	1	145209118	145291971	+	145209118		5124	ENSG00000255168	RP11-458D21.5: Uncharacterized protein	1	145209144	145319795	+	145209144
19	58000456	58000974	26.9822	2.89669	1630	ENSG00000268107	AC003005.4: Uncharacterized protein	19	57999085	58016748	+	57999085	Closest		1637	ENSG00000105136	ZNF419: zinc finger protein 419	19	57999078	58006047	+	57999078
16	228803	229304	26.9822	2.89669	501	ENSG00000207243	Y_RNA: Y RNA	16	228552	228654	+	228552	Closest		1398	ENSG00000086506	HBQ1: hemoglobin, theta 1	16	230451	231179	+	230451		2375	ENSG00000206172	HBA1: hemoglobin, alpha 1	16	226678	227520	+	226678		6208	ENSG00000188536	HBA2: hemoglobin, alpha 2	16	222845	223708	+	222845		7239	ENSG00000268836	LA16c-OS12.2	16	235746	236292	-	236292
10	63560756	63561341	26.9294	2.68958	19955	ENSG00000233643	RP11-491H19.1	10	63541502	63581003	-	63581003	Closest
6	48047261	48047914	26.9294	2.68958	11163	ENSG00000244694	PTCHD4: patched domain containing 4	6	47845763	48036424	-	48036424	Closest
5	143197999	143198511	26.9294	2.68958	6530	ENSG00000158497	HMHB1: histocompatibility (minor) HB-1	5	143191725	143200283	+	143191725	Closest
13	65539855	65540382	26.7976	1.76725	6591	ENSG00000214269	LGMNP1: legumain pseudogene 1	13	65532228	65533527	-	65533527	Closest
17	15952991	15953561	26.7976	1.76725	5342	ENSG00000243686	RPLP1P11: ribosomal protein, large, P1 pseudogene 11	17	15947934	15948274	+	15947934	Closest		9772	ENSG00000227782	AC002553.1: Uncharacterized protein	17	15943504	15943993	+	15943504
3	156543958	156544659	26.7831	1.27908	1039	ENSG00000197980	LEKR1: leucine, glutamate and lysine rich 1	3	156543269	156763917	+	156543269	Closest		9458	ENSG00000240875	LINC00886: long intergenic non-protein coding RNA 886	3	156465134	156534850	-	156534850
X	86745954	86746448	26.7587	3.58682	5239	ENSG00000264366	Z95400.1	X	86740881	86740962	-	86740962	Closest
3	65955374	65955915	26.5206	2.27934	15412	ENSG00000272610	MAGI1-IT1: MAGI1 intronic transcript 1 (non-protein coding)	3	65858489	65940232	-	65940232	Closest
7	137735581	137736108	26.5206	2.27934	4445	ENSG00000231923	AC024082.3	7	137731399	137732642	+	137731399	Closest		8957	ENSG00000231931	AC024082.4	7	137744801	137745038	+	137744801
11	122947482	122948089	26.4983	2.10263	13848	ENSG00000109971	HSPA8: heat shock 70kDa protein 8	11	122928196	122933937	-	122933937	Closest
17	64790337	64790858	26.4983	2.10263	7408	ENSG00000207943	MIR634: microRNA 634	17	64783189	64783285	+	64783189	Closest
11	95555524	95556026	26.3537	1.90562	1560	ENSG00000256885	AP001877.1	11	95556680	95557335	-	95557335	Closest
13	62909146	62909775	26.345	1.32072	7340	ENSG00000232105	RPL32P28: ribosomal protein L32 pseudogene 28	13	62902120	62902516	+	62902120	Closest
5	82318093	82318770	26.1163	1.64446	9504	ENSG00000249664	CTD-2227C6.2	5	82308103	82308927	-	82308927	Closest
4	141254713	141255239	25.9089	1.84662	19273	ENSG00000249754	RP11-425I13.2	4	141235316	141235703	-	141235703	Closest
4	156284395	156285077	25.8225	2.37728	13385	ENSG00000164114	MAP9: microtubule-associated protein 9	4	156263809	156298121	-	156298121	Closest
6	162044740	162045238	25.8225	2.37728	8892	ENSG00000221021	AL035697.1	6	162036097	162036190	+	162036097	Closest
4	139863111	139863641	25.7935	2.01936	17991	ENSG00000250577	RP11-577B7.1	4	139845083	139845385	-	139845385	Closest
17	42252696	42253250	25.7935	2.01936	5159	ENSG00000161664	ASB16: ankyrin repeat and SOCS box containing 16	17	42247814	42256450	+	42247814	Closest
X	107622047	107622542	25.7935	2.01936	4333	ENSG00000189372	RP6-149D17.1	X	107626627	107627222	+	107626627	Closest
6	38345231	38345787	25.5677	2.16927	18505	ENSG00000238716	AL031905.1	6	38326923	38327004	-	38327004	Closest
17	16535592	16536104	25.5677	2.16927	14654	ENSG00000235554	AC005822.1	17	16520161	16521194	-	16521194	Closest
6	57241309	57241810	25.5677	2.16927	13370	ENSG00000212017	MIR548U: microRNA 548u	6	57254929	57255009	+	57254929	Closest
X	134215301	134215814	25.5677	2.16927	4931	ENSG00000234228	NCLP2: nucleolin pseudogene 2	X	134209165	134210626	-	134210626	Closest
X	94990097	94990611	25.4327	3.14288	15113	ENSG00000270583	RP11-471G13.5	X	94975241	94976142	+	94975241	Closest
3	62793200	62793726	25.4327	3.14288	6593	ENSG00000252449	RNU6-139P: RNA, U6 small nuclear 139, pseudogene	3	62800056	62800165	+	62800056	Closest
6	53036501	53037050	25.3794	1.27838	18080	ENSG00000253026	RNU6-464P: RNA, U6 small nuclear 464, pseudogene	6	53018592	53018695	-	53018695	Closest
7	158482518	158483049	25.2898	2.49831	14736	ENSG00000146918	NCAPG2: non-SMC condensin II complex, subunit G2	7	158424002	158497519	-	158497519	Closest
X	153142267	153142809	25.2898	2.49831	3588	ENSG00000196987	LCA10: Putative lung carcinoma-associated protein 10	X	153146126	153154443	+	153146126	Closest
6	29386708	29387267	25.2898	2.49831	1931	ENSG00000251608	OR12D1: olfactory receptor, family 12, subfamily D, member 1 (gene/pseudogene)	6	29385056	29386002	+	29385056	Closest
X	134554316	134554817	25.2898	2.49831	1301	ENSG00000178947	LINC00086: long intergenic non-protein coding RNA 86	X	134555867	134561998	+	134555867	Closest		7643	ENSG00000201440	RNA5SP515: RNA, 5S ribosomal pseudogene 515	X	134562092	134562209	-	134562209
21	18914692	18915258	25.2898	1.19621	15411	ENSG00000200754	Y_RNA: Y RNA	21	18899457	18899564	-	18899564	Closest
1	93185869	93186512	25.2224	1.94609	11366	ENSG00000225505	RP11-330C7.3	1	93197556	93198813	+	93197556	Closest
20	43534815	43535333	25.2224	1.94609	3628	ENSG00000101104	PABPC1L: poly(A) binding protein, cytoplasmic 1-like	20	43538702	43587675	+	43538702	Closest
13	78584039	78584896	25.2224	1.94609	2550	ENSG00000229249	LINC00446: long intergenic non-protein coding RNA 446	13	78587017	78627729	+	78587017	Closest
6	26033605	26034237	25.1545	1.09905	126	ENSG00000137259	HIST1H2AB: histone cluster 1, H2ab	6	26033319	26033795	-	26033795	Closest		1634	ENSG00000124693	HIST1H3B: histone cluster 1, H3b	6	26031816	26032287	-	26032287		6442	ENSG00000124529	HIST1H4B: histone cluster 1, H4b	6	26027123	26027479	-	26027479		9963	ENSG00000196226	HIST1H2BB: histone cluster 1, H2bb	6	26043454	26043884	-	26043884
6	27198744	27199318	25.0761	1.30625	16448	ENSG00000112812	PRSS16: protease, serine, 16 (thymus)	6	27215479	27224402	+	27215479	Closest
6	132463142	132463644	24.9674	2.65232	10339	ENSG00000228495	LINC01013: long intergenic non-protein coding RNA 1013	6	132453054	132490513	+	132453054	Closest
21	15615893	15616390	24.9674	2.65232	7615	ENSG00000243064	ABCC13: ATP-binding cassette, sub-family C (CFTR/MRP), member 13, pseudogene	21	15608526	15735074	+	15608526	Closest
13	84451143	84451647	24.9674	2.65232	5132	ENSG00000178235	SLITRK1: SLIT and NTRK-like family, member 1	13	84451343	84456527	-	84456527	Closest
X	77393015	77393532	24.9674	2.65232	1929	ENSG00000187325	TAF9B: TAF9B RNA polymerase II, TATA box binding protein (TBP)-associated factor, 31kDa	X	77385244	77395202	-	77395202	Closest
1	26187306	26187803	24.9674	2.65232	1451	ENSG00000236528	RP1-125I3.2	1	26186103	26189910	+	26186103	Closest		1652	ENSG00000127423	AUNIP: aurora kinase A and ninein interacting protein	1	26158413	26185902	-	26185902
13	81848128	81848657	24.9674	2.65232	1367	ENSG00000237148	HIGD1AP2: HIG1 hypoxia inducible domain family, member 1A pseudogene 2	13	81847025	81847304	+	81847025	Closest		8511	ENSG00000222486	RNU6-77P: RNA, U6 small nuclear 77, pseudogene	13	81839881	81839971	+	81839881
15	85536734	85537236	24.9603	2.8563	13315	ENSG00000073417	PDE8A: phosphodiesterase 8A	15	85523670	85682375	+	85523670	Closest
8	38300869	38301370	24.9603	2.8563	7938	ENSG00000239218	RPS20P22: ribosomal protein S20 pseudogene 22	8	38291864	38293181	-	38293181	Closest
X	145066301	145066898	24.9603	2.8563	5855	ENSG00000216032	AL445258.1	X	145072384	145072454	-	145072454	Closest		7743	ENSG00000252219	hsa-mir-892c: hsa-mir-892c	X	145074270	145074342	-	145074342		9269	ENSG00000216075	MIR890: microRNA 890	X	145075792	145075868	-	145075868		9778	ENSG00000216005	MIR888: microRNA 888	X	145076301	145076377	-	145076377
X	151558342	151558957	24.9603	2.8563	2121	ENSG00000207957	MIR105-1: microRNA 105-1	X	151560690	151560770	-	151560770	Closest		3351	ENSG00000211583	MIR767: microRNA 767	X	151561892	151562000	-	151562000		4314	ENSG00000207818	MIR105-2: microRNA 105-2	X	151562883	151562963	-	151562963
X	70180897	70181419	24.9603	2.8563	1655	ENSG00000230629	RPS23P8: ribosomal protein S23 pseudogene 8	X	70182813	70183142	+	70182813	Closest
11	32063625	32064141	24.9603	2.8563	1020	ENSG00000254584	RP1-17K7.2	11	32057526	32062863	-	32062863	Closest
13	66849855	66850411	24.8072	1.66125	7005	ENSG00000235737	TRIM60P19: tripartite motif containing 60 pseudogene 19	13	66843128	66844589	+	66843128	Closest
6	144641297	144641829	24.7851	2.07474	12873	ENSG00000225311	RP1-91J24.3	6	144632834	144654436	-	144654436	Closest
13	62326581	62327081	24.7851	2.07474	7677	ENSG00000212007	AL596329.1	13	62334416	62334508	-	62334508	Closest
11	92064139	92064637	24.7851	2.07474	5273	ENSG00000235547	NDUFB11P1: NADH dehydrogenase (ubiquinone) 1 beta subcomplex, 11, pseudogene 1	11	92069197	92069661	-	92069661	Closest
2	85726275	85726775	24.7538	1.01305	7623	ENSG00000229648	AC016753.7	2	85718052	85718902	-	85718902	Closest
4	175431294	175431787	24.738	1.88105	12764	ENSG00000164120	HPGD: hydroxyprostaglandin dehydrogenase 15-(NAD)	4	175411327	175444304	-	175444304	Closest
2	8400751	8401299	24.7325	2.24846	17188	ENSG00000235665	LINC00298: long intergenic non-protein coding RNA 298	2	8062555	8418213	-	8418213	Closest
21	15597163	15597691	24.7325	2.24846	8977	ENSG00000185272	RBM11: RNA binding motif protein 11	21	15588450	15600692	+	15588450	Closest
5	81193120	81193771	24.7325	2.24846	5137	ENSG00000214857	SHFM1P1: split hand/foot malformation (ectrodactyly) type 1 pseudogene 1	5	81188308	81188539	+	81188308	Closest
5	124610791	124611520	24.6526	1.62435	9935	ENSG00000250721	HMGB1P22: high mobility group box 1 pseudogene 22	5	124601220	124601343	+	124601220	Closest
3	193720809	193721318	24.6445	1.11293	384	ENSG00000214146	RP11-699L21.1	3	193675160	193721447	-	193721447	Closest		9290	ENSG00000224403	DPPA2P3: developmental pluripotency associated 2 pseudogene 3	3	193711119	193711773	-	193711773
19	19324824	19325395	24.6127	1.37138	2328	ENSG00000130287	NCAN: neurocan	19	19322781	19363041	+	19322781	Closest
15	47494390	47494911	24.5633	3.53658	18353	ENSG00000137872	SEMA6D: sema domain, transmembrane domain (TM), and cytoplasmic domain, (semaphorin) 6D	15	47476297	48066419	+	47476297	Closest
1	239226763	239227257	24.5633	3.53658	10808	ENSG00000227854	RP11-307O1.1	1	239216047	239216202	-	239216202	Closest
14	88470936	88471437	24.5633	3.53658	281	ENSG00000140030	GPR65: G protein-coupled receptor 65	14	88471467	88478418	+	88471467	Closest		8395	ENSG00000252783	RNU6-835P: RNA, U6 small nuclear 835, pseudogene	14	88462688	88462791	-	88462791
8	25316392	25316946	24.4623	1.01756	157	ENSG00000184661	CDCA2: cell division cycle associated 2	8	25316512	25365435	+	25316512	Closest		678	ENSG00000104756	KCTD9: potassium channel tetramerization domain containing 9	8	25285365	25315991	-	25315991
9	82143916	82144458	24.4599	1.40978	3069	ENSG00000233086	RP11-375O18.2	9	82120718	82147256	-	82147256	Closest
13	65865944	65866462	24.4036	1.43076	18881	ENSG00000214266	STARP1: steroidogenic acute regulatory protein pseudogene 1	13	65883986	65885084	-	65885084	Closest
13	62510551	62511685	24.4036	1.43076	9714	ENSG00000270856	RP11-429G17.2	13	62501222	62501404	-	62501404	Closest
19	17377254	17377754	24.4036	1.43076	654	ENSG00000105393	BABAM1: BRISC and BRCA1 A complex member 1	19	17378158	17392057	+	17378158	Closest		722	ENSG00000269307	CTD-2278I10.6: Uncharacterized protein	19	17378226	17393774	+	17378226
4	141559308	141559893	24.1329	1.9925	7042	ENSG00000249661	TNRC18P1: TNRC18P1	4	141562993	141566642	-	141566642	Closest
3	87257453	87257954	23.9998	2.34428	17723	ENSG00000264119	MIR4795: microRNA 4795	3	87275338	87275426	-	87275426	Closest
6	150021441	150021940	23.9998	2.34428	17701	ENSG00000131023	LATS1: large tumor suppressor kinase 1	6	149979288	150039391	-	150039391	Closest
13	70387476	70387975	23.9998	2.34428	10654	ENSG00000207495	RNY3P10: RNA, Ro-associated Y3 pseudogene 10	13	70377071	70377172	+	70377071	Closest
18	30376789	30377419	23.9998	1.77047	18103	ENSG00000243355	RP11-57G22.1	18	30359001	30359248	+	30359001	Closest
13	62341440	62341938	23.9998	1.77047	7181	ENSG00000212007	AL596329.1	13	62334416	62334508	-	62334508	Closest
15	76744845	76745327	23.8263	2.13966	19353	ENSG00000261232	RP11-331H13.1	15	76764439	76764705	+	76764439	Closest
2	233621006	233621494	23.8263	2.13966	11408	ENSG00000241409	AC064852.4	2	233624855	233632658	-	233632658	Closest
13	77644149	77644693	23.8263	2.13966	5227	ENSG00000236051	MYCBP2-AS1: MYCBP2 antisense RNA 1	13	77649648	77672676	+	77649648	Closest
13	67807746	67808253	23.8263	2.13966	3532	ENSG00000184226	PCDH9: protocadherin 9	13	66876966	67804467	-	67804467	Closest
6	160527160	160527700	23.8263	2.13966	1975	ENSG00000270949	RP11-288H12.4	6	160529405	160532535	+	160529405	Closest
4	86832260	86832813	23.8263	2.13966	841	ENSG00000265774	AC098870.1	4	86831630	86831695	-	86831695	Closest
18	33638073	33638688	23.7221	1.723	9158	ENSG00000141425	RPRD1A: regulation of nuclear pre-mRNA domain containing 1A	18	33564349	33647538	-	33647538	Closest
6	74204324	74204850	23.7221	1.723	2123	ENSG00000223821	RP11-505P4.6	6	74201747	74202464	-	74202464	Closest		6988	ENSG00000271986	Metazoa_SRP: Metazoan signal recognition particle RNA	6	74197314	74197599	-	74197599
4	175078321	175078852	23.6808	1.30635	2799	ENSG00000250957	RP11-248N22.1	4	175056205	175075787	-	175075787	Closest
11	46298737	46299339	23.6808	1.30635	173	ENSG00000157613	CREB3L1: cAMP responsive element binding protein 3-like 1	11	46299211	46342971	+	46299211	Closest		2941	ENSG00000255007	CTD-2589M5.4	11	46277905	46296097	-	46296097
18	19223166	19223652	23.579	1.92019	13311	ENSG00000263350	RP11-13N13.2	18	19210098	19213484	+	19210098	Closest
8	74578974	74579491	23.579	1.92019	3443	ENSG00000254538	RP11-463D19.1	8	74582675	74645131	+	74582675	Closest
1	235288163	235288655	23.579	1.92019	2842	ENSG00000207181	SNORA14B: small nucleolar RNA, H/ACA box 14B	1	235291117	235291251	-	235291251	Closest		3841	ENSG00000173726	TOMM20: translocase of outer mitochondrial membrane 20 homolog (yeast)	1	235272650	235292250	-	235292250
17	47404328	47404824	23.579	1.92019	1314	ENSG00000251964	RNU7-135P: RNA, U7 small nuclear 135 pseudogene	17	47403201	47403262	-	47403262	Closest
10	2252346	2252870	23.5105	1.06446	11028	ENSG00000212156	RNU6-576P: RNA, U6 small nuclear 576, pseudogene	10	2241580	2241681	+	2241580	Closest
9	82327149	82327649	23.5021	1.67979	13584	ENSG00000240979	RP11-79D8.2	9	82340983	82341235	+	82340983	Closest
18	33560373	33560954	23.5021	1.67979	8618	ENSG00000141428	C18orf21: chromosome 18 open reading frame 21	18	33552045	33559240	+	33552045	Closest
13	75766114	75766615	23.4117	2.46287	16808	ENSG00000266534	AL162571.1	13	75783113	75783172	-	75783172	Closest
X	23698598	23699134	23.4117	2.46287	16488	ENSG00000123131	PRDX4: peroxiredoxin 4	X	23682378	23704515	+	23682378	Closest
4	188931122	188931622	23.4117	2.46287	14448	ENSG00000179059	ZFP42: ZFP42 zinc finger protein	4	188916924	188926203	+	188916924	Closest
13	88443928	88444430	23.4117	2.46287	11883	ENSG00000223404	LINC00397: long intergenic non-protein coding RNA 397	13	88453290	88456062	-	88456062	Closest
X	73003347	73003897	23.4117	2.46287	8417	ENSG00000270641	TSIX: TSIX transcript, XIST antisense RNA	X	73012039	73049065	+	73012039	Closest
11	110646527	110647026	23.3417	3.09739	12958	ENSG00000233497	HNRNPA1P60: heterogeneous nuclear ribonucleoprotein A1 pseudogene 60	11	110658748	110659734	-	110659734	Closest
14	73606556	73607055	23.3417	3.09739	3680	ENSG00000080815	PSEN1: presenilin 1	14	73603125	73690398	+	73603125	Closest
X	111177346	111177884	23.3417	3.09739	3653	ENSG00000271421	RP1-269O5.3	X	111173962	111174319	+	111173962	Closest
17	4837989	4838480	23.3417	3.09739	2643	ENSG00000185245	GP1BA: glycoprotein Ib (platelet), alpha polypeptide	17	4835591	4838324	+	4835591	Closest		5068	ENSG00000108523	RNF167: ring finger protein 167	17	4843302	4848516	+	4843302		5311	ENSG00000108528	SLC25A11: solute carrier family 25 (mitochondrial carrier; oxoglutarate carrier), member 11	17	4840424	4843545	-	4843545
6	152728551	152729067	23.3417	3.09739	2600	ENSG00000202044	RNA5SP223: RNA, 5S ribosomal pseudogene 223	6	152731409	152731528	+	152731409	Closest		5277	ENSG00000226193	RP3-398G3.5	6	152723532	152726100	+	152723532
3	182082724	182083254	23.3106	1.35547	55	ENSG00000242012	RP11-338L18.1	3	182082934	182086043	+	182082934	Closest
10	95235463	95236000	23.2732	1.1086	6342	ENSG00000138119	MYOF: myoferlin	10	95066185	95242073	-	95242073	Closest
13	94666189	94666784	23.1338	1.85605	11365	ENSG00000212559	RNA5SP35: RNA, 5S ribosomal pseudogene 35	13	94677723	94677851	-	94677851	Closest
9	114652659	114653175	23.1338	1.85605	6128	ENSG00000148154	UGCG: UDP-glucose ceramide glucosyltransferase	9	114659045	114697648	+	114659045	Closest
1	183603355	183603873	23.1327	1.39314	1277	ENSG00000162704	ARPC5: actin related protein 2/3 complex, subunit 5, 16kDa	1	183592400	183604891	-	183604891	Closest		1605	ENSG00000143344	RGL1: ral guanine nucleotide dissociation stimulator-like 1	1	183605219	183897664	+	183605219
13	64370228	64371524	23.0877	2.04629	12943	ENSG00000202478	RNU6-81P: RNA, U6 small nuclear 81, pseudogene	13	64357933	64358036	+	64357933	Closest
7	152111592	152112092	23.0877	2.04629	11978	ENSG00000253088	Y_RNA: Y RNA	7	152099864	152099977	+	152099864	Closest
6	143432128	143432624	23.0877	2.04629	11595	ENSG00000225752	RP1-45I4.2	6	143415170	143420781	-	143420781	Closest
21	18088848	18089346	23.0877	2.04629	2219	ENSG00000239023	RNU1-98P: RNA, U1 small nuclear 98, pseudogene	21	18091316	18091475	+	18091316	Closest
21	31949107	31949722	23.043	2.61406	13301	ENSG00000206106	KRTAP22-2: keratin associated protein 22-2	21	31962423	31962715	-	31962715	Closest
4	127475383	127475888	23.043	2.61406	9028	ENSG00000223620	RBM48P1: RNA binding motif protein 48 pseudogene 1	4	127484663	127485930	+	127484663	Closest
5	79799199	79799695	23.043	2.61406	3297	ENSG00000240003	RPL7P24: ribosomal protein L7 pseudogene 24	5	79796150	79797218	+	79796150	Closest		4658	ENSG00000242706	CTD-2015H6.2	5	79794352	79794789	-	79794789
10	35895216	35895714	23.043	2.61406	1128	ENSG00000177291	GJD4: gap junction protein, delta 4, 40.1kDa	10	35894337	35897862	+	35894337	Closest		1615	ENSG00000273312	RP11-425A6.5	10	35894928	35897080	-	35897080
22	30606126	30606702	23.0208	1.04238	3317	ENSG00000225676	RP3-438O4.4	22	30580632	30603097	-	30603097	Closest
13	76128199	76128700	22.9985	1.459	4541	ENSG00000261553	RP11-29G8.3	13	76123908	76381255	+	76123908	Closest		4831	ENSG00000118939	UCHL3: ubiquitin carboxyl-terminal esterase L3 (ubiquitin thiolesterase)	13	76123618	76180084	+	76123618		4875	ENSG00000188243	COMMD6: COMM domain containing 6	13	76099349	76123574	-	76123574
13	64657135	64657677	22.9897	1.48397	7263	ENSG00000227674	LINC00355: long intergenic non-protein coding RNA 355	13	64560503	64650143	-	64650143	Closest
14	29284030	29284539	22.9773	2.81474	15125	ENSG00000257748	RP11-966I7.3	14	29269289	29299409	-	29299409	Closest
4	184262140	184262714	22.9773	2.81474	11977	ENSG00000238596	snoU13: Small nucleolar RNA U13	4	184250450	184250553	+	184250450	Closest
18	36278723	36279215	22.9773	2.81474	11008	ENSG00000268566	RP11-687D19.1	18	36235172	36267961	-	36267961	Closest
11	90883368	90883872	22.9773	2.81474	7630	ENSG00000255187	RP11-699F16.2	11	90891250	90900461	+	90891250	Closest
12	25928389	25928920	22.9769	2.2169	3848	ENSG00000222950	RN7SKP262: RNA, 7SK small nuclear pseudogene 262	12	25932220	25932502	-	25932502	Closest
5	24357131	24357631	22.9769	2.2169	3830	ENSG00000250694	CTD-2074D8.1	5	24352417	24353551	-	24353551	Closest
X	24306442	24306943	22.9769	2.2169	2031	ENSG00000264184	AC096509.1	X	24304661	24304793	+	24304661	Closest
7	5463283	5463800	22.7911	1.12373	1503	ENSG00000182095	TNRC18: trinucleotide repeat containing 18	7	5346420	5465044	-	5465044	Closest		1859	ENSG00000272953	RP11-1275H24.2	7	5465400	5466031	+	5465400		4065	ENSG00000188365	AC092171.2	7	5459476	5462752	+	5459476		4084	ENSG00000241269	AC093620.5	7	5459457	5460397	+	5459457		4820	ENSG00000273084	RP11-1275H24.3	7	5468361	5469302	+	5468361
9	33721917	33722420	22.7473	1.04785	2481	ENSG00000227301	RP11-384P7.5	9	33719687	33722552	+	33719687	Closest
13	62324790	62325306	22.7214	1.08319	9460	ENSG00000212007	AL596329.1	13	62334416	62334508	-	62334508	Closest
3	193852445	193853153	22.5527	1.02157	1134	ENSG00000114315	HES1: hes family bHLH transcription factor 1	3	193853933	193856520	+	193853933	Closest		3810	ENSG00000232874	RP11-135A1.2	3	193848404	193848989	-	193848989
1	35742500	35742982	22.4871	1.96513	8174	ENSG00000146463	ZMYM4: zinc finger, MYM-type 4	1	35734567	35887658	+	35734567	Closest
1	60574465	60574986	22.4871	1.96513	5821	ENSG00000238242	RP11-575B7.3	1	60580546	60615350	+	60580546	Closest
9	100252968	100253490	22.4777	1.74709	10232	ENSG00000136842	TMOD1: tropomodulin 1	9	100263461	100364029	+	100263461	Closest
11	69068981	69069552	22.4522	1.08989	2007	ENSG00000213275	IFITM9P: interferon induced transmembrane protein 9 pseudogene	11	69070878	69071273	-	69071273	Closest		7662	ENSG00000172927	MYEOV: myeloma overexpressed	11	69061604	69182493	+	69061604
1	80976565	80977065	22.3947	3.48452	15228	ENSG00000234108	RP11-115A15.2	1	80961587	80961917	+	80961587	Closest
X	101049421	101049918	22.3947	3.48452	14159	ENSG00000178146	RP1-232L22__B.1	X	101033941	101035510	-	101035510	Closest
5	31061035	31061535	22.3947	3.48452	4953	ENSG00000253940	CTD-2127O16.2	5	31066076	31066238	-	31066238	Closest		7614	ENSG00000241668	RPL19P11: ribosomal protein L19 pseudogene 11	5	31053671	31054259	+	31053671
9	82021775	82022278	22.3255	1.20107	15808	ENSG00000186940	CHCHD2P9: coiled-coil-helix-coiled-coil-helix domain containing 2 pseudogene 9	9	82006218	82006673	+	82006218	Closest
2	227055411	227055912	22.2987	1.14008	5575	ENSG00000235070	AC068138.1	2	227044759	227050086	-	227050086	Closest
7	27154741	27155262	22.2604	1.02654	7606	ENSG00000253552	HOXA-AS2: HOXA cluster antisense RNA 2	7	27147395	27173920	+	27147395	Closest
7	27212920	27213425	22.2604	1.02654	3056	ENSG00000078399	HOXA9: homeobox A9	7	27202053	27210116	-	27210116	Closest		3990	ENSG00000207584	MIR196B: microRNA 196b	7	27209098	27209182	-	27209182		4935	ENSG00000253187	HOXA10-AS: HOXA10 antisense RNA	7	27208237	27211533	+	27208237		6459	ENSG00000257184	RP1-170O19.20: Uncharacterized protein	7	27203153	27219631	-	27219631		6707	ENSG00000253293	HOXA10: homeobox A10	7	27210209	27219879	-	27219879
6	53925421	53925944	22.1992	2.3105	18841	ENSG00000235050	MLIP-AS1: MLIP antisense RNA 1	6	53893974	53944523	-	53944523	Closest
4	146501520	146502021	22.1992	2.3105	18490	ENSG00000248686	RP11-557J10.5	4	146520260	146521703	+	146520260	Closest
5	125285202	125285697	22.1992	2.3105	18328	ENSG00000241888	RPSAP37: ribosomal protein SA pseudogene 37	5	125302469	125303777	-	125303777	Closest
1	226360996	226361486	22.1992	2.3105	13189	ENSG00000182827	ACBD3: acyl-CoA binding domain containing 3	1	226332379	226374430	-	226374430	Closest
7	138301108	138301636	22.1992	2.3105	8551	ENSG00000252188	SNORA40: Small nucleolar RNA SNORA40	7	138309804	138309923	-	138309923	Closest
6	124131582	124132076	22.1992	2.3105	6544	ENSG00000188580	NKAIN2: Na+/K+ transporting ATPase interacting 2	6	124125285	125146802	+	124125285	Closest
1	98266891	98267377	22.1992	2.3105	4658	ENSG00000235777	DPYD-AS2: DPYD antisense RNA 2	1	98262476	98263621	+	98262476	Closest
11	65716935	65717443	22.1992	2.3105	4274	ENSG00000175513	TSGA10IP: testis specific, 10 interacting protein	11	65712915	65727433	+	65712915	Closest
14	35610543	35611042	22.1992	2.3105	2893	ENSG00000241052	RP11-173D9.1	14	35613226	35613685	-	35613685	Closest
22	29055500	29056005	22.1246	2.10942	16495	ENSG00000266503	RN7SL162P: RNA, 7SL, cytoplasmic 162, pseudogene	22	29038968	29039257	-	29039257	Closest
20	25692191	25692687	22.1246	2.10942	14963	ENSG00000130684	ZNF337: zinc finger protein 337	20	25654850	25677476	-	25677476	Closest
4	153819550	153820098	22.1246	2.10942	2293	ENSG00000252375	AC099339.1	4	153822117	153822230	+	153822117	Closest
16	88727269	88727778	22.1246	2.10942	2045	ENSG00000167508	MVD: mevalonate (diphospho) decarboxylase	16	88718342	88729568	-	88729568	Closest		2182	ENSG00000260630	SNAI3-AS1: SNAI3 antisense RNA 1	16	88729705	88753593	+	88729705		9964	ENSG00000051523	CYBA: cytochrome b-245, alpha polypeptide	16	88709690	88717559	-	88717559
1	33103534	33104285	22.1246	2.10942	1642	ENSG00000200591	Y_RNA: Y RNA	1	33105551	33105652	+	33105551	Closest
19	39703146	39703642	22.0416	1.65783	8489	ENSG00000179751	SYCN: syncollin	19	39693470	39694905	-	39694905	Closest
4	170186843	170187364	22.0416	1.65783	5152	ENSG00000154447	SH3RF1: SH3 domain containing ring finger 1	4	170015406	170192255	-	170192255	Closest
13	73337316	73337816	21.9916	1.89383	18630	ENSG00000083535	PIBF1: progesterone immunomodulatory binding factor 1	13	73356196	73590590	+	73356196	Closest
5	36230462	36230996	21.9916	1.89383	9573	ENSG00000245711	NADK2-AS1: NADK2 antisense RNA 1	5	36221156	36222003	+	36221156	Closest
X	16558033	16558543	21.9916	1.89383	727	ENSG00000239333	RN7SL658P: RNA, 7SL, cytoplasmic 658, pseudogene	X	16557261	16557561	-	16557561	Closest
13	66426560	66427067	21.937	1.2237	11491	ENSG00000221685	AL354775.1	13	66438304	66438397	+	66438304	Closest
1	227627419	227627916	21.8925	1.61895	5903	ENSG00000224834	BTF3P9: basic transcription factor 3 pseudogene 9	1	227621764	227622046	+	227621764	Closest		9441	ENSG00000242757	CTD-2090I13.3	1	227618226	227618676	+	227618226
4	159730806	159731320	21.8368	1.15781	15216	ENSG00000206703	RNU6-128P: RNA, U6 small nuclear 128, pseudogene	4	159715741	159715847	-	159715847	Closest
13	66787355	66787905	21.7784	1.58325	4751	ENSG00000263561	MIR4704: microRNA 4704	13	66792381	66792455	+	66792381	Closest
1	209608860	209609415	21.7069	1.41798	6973	ENSG00000230937	MIR205HG: MIR205 host gene (non-protein coding)	1	209602164	209606182	+	209602164	Closest
1	145524445	145524948	21.7026	1.55034	194	ENSG00000143127	ITGA10: integrin, alpha 10	1	145524890	145543867	+	145524890	Closest		8445	ENSG00000131779	PEX11B: peroxisomal biogenesis factor 11 beta	1	145516251	145523729	+	145516251		8621	ENSG00000211451	GNRHR2: gonadotropin-releasing hormone (type 2) receptor 2	1	145509751	145516075	-	145516075
9	87766093	87766594	21.655	1.51991	8253	ENSG00000226590	UBE2V1P10: ubiquitin-conjugating enzyme E2 variant 1 pseudogene 10	9	87774596	87774864	+	87774596	Closest
6	16757515	16758022	21.655	1.51991	3600	ENSG00000229931	RP1-151F17.1	6	16761368	16762882	+	16761368	Closest		3953	ENSG00000124788	ATXN1: ataxin 1	6	16299342	16761721	-	16761721		6808	ENSG00000272341	RP1-151F17.2	6	16764576	16767113	+	16764576
7	74071599	74072100	21.6483	1.07171	144	ENSG00000077809	GTF2I: general transcription factor IIi	7	74071993	74175025	+	74071993	Closest
13	72291401	72291901	21.6421	1.46541	13339	ENSG00000237816	RPL21P109: ribosomal protein L21 pseudogene 109	13	72278312	72278786	+	72278312	Closest
13	68374157	68374709	21.6421	1.46541	9895	ENSG00000271287	BCRP9: breakpoint cluster region pseudogene 9	13	68364538	68364925	+	68364538	Closest
13	62372268	62372768	21.6402	1.49168	6764	ENSG00000234033	RAC1P8: ras-related C3 botulinum toxin substrate 1 pseudogene 8	13	62379282	62379808	+	62379282	Closest
4	83065768	83066269	21.5974	2.42655	16331	ENSG00000250826	HNRNPA3P13: heterogeneous nuclear ribonucleoprotein A3 pseudogene 13	4	83049687	83050808	+	83049687	Closest
1	81984950	81985451	21.5974	2.42655	14417	ENSG00000227960	RP5-837I24.6	1	81970783	81971980	+	81970783	Closest
1	25117502	25118008	21.5974	2.42655	13286	ENSG00000238482	RNU6-1208P: RNA, U6 small nuclear 1208, pseudogene	1	25104363	25104469	-	25104469	Closest
1	32290837	32291443	21.5974	2.42655	9489	ENSG00000134668	SPOCD1: SPOC domain containing 1	1	32256022	32281651	-	32281651	Closest
1	180414864	180415355	21.5974	2.42655	7585	ENSG00000265435	MIR3121: microRNA 3121	1	180407448	180407524	-	180407524	Closest
10	10508104	10508604	21.5974	2.42655	4043	ENSG00000270111	RP11-271F18.4	10	10461500	10504311	-	10504311	Closest
4	150851614	150852200	21.5974	2.42655	3620	ENSG00000207121	RNU6-1230P: RNA, U6 small nuclear 1230, pseudogene	4	150855527	150855634	+	150855527	Closest
18	24937925	24938416	21.5974	2.42655	2443	ENSG00000244329	UBA52P9: ubiquitin A-52 residue ribosomal protein fusion product 1 pseudogene 9	18	24935369	24935727	-	24935727	Closest
13	68390240	68390760	21.5974	1.83061	16458	ENSG00000227969	NPM1P22: nucleophosmin 1 (nucleolar phosphoprotein B23, numatrin) pseudogene 22	13	68406007	68406958	-	68406958	Closest
10	70378160	70378651	21.5974	1.83061	13722	ENSG00000213025	COX20P1: COX20 cytochrome C oxidase assembly factor pseudogene 1	10	70392127	70392483	+	70392127	Closest
13	79371754	79372269	21.5974	1.83061	5570	ENSG00000225427	LINC00331: long intergenic non-protein coding RNA 331	13	79361453	79366441	-	79366441	Closest
3	89000919	89001436	21.5974	1.83061	3886	ENSG00000242705	NARG2P2: NMDA receptor regulated 2 pseudogene 2	3	88997291	89000077	+	88997291	Closest
10	123685420	123685931	21.5974	1.83061	2151	ENSG00000226864	ATE1-AS1: ATE1 antisense RNA 1	10	123687826	123711479	+	123687826	Closest		2640	ENSG00000107669	ATE1: arginyltransferase 1	10	123499938	123688315	-	123688315
13	68875136	68875635	21.5974	1.83061	2048	ENSG00000229910	HNRNPA1P18: heterogeneous nuclear ribonucleoprotein A1 pseudogene 18	13	68875736	68877433	-	68877433	Closest		9974	ENSG00000234765	ELL2P3: elongation factor, RNA polymerase II, 2 pseudogene 3	13	68863810	68865411	-	68865411
9	82020725	82021222	21.4435	2.01727	14755	ENSG00000186940	CHCHD2P9: coiled-coil-helix-coiled-coil-helix domain containing 2 pseudogene 9	9	82006218	82006673	+	82006218	Closest
3	94213793	94214290	21.4435	2.01727	12422	ENSG00000178660	ARMC10P1: armadillo repeat containing 10 pseudogene 1	3	94225609	94226463	-	94226463	Closest
7	141417822	141418321	21.4435	2.01727	9712	ENSG00000212153	RNU1-82P: RNA, U1 small nuclear 82, pseudogene	7	141427783	141427947	+	141427783	Closest		9919	ENSG00000214102	WEE2: WEE1 homolog 2 (S. pombe)	7	141408152	141431070	+	141408152
9	81996519	81997032	21.4435	2.01727	9443	ENSG00000186940	CHCHD2P9: coiled-coil-helix-coiled-coil-helix domain containing 2 pseudogene 9	9	82006218	82006673	+	82006218	Closest
20	23394432	23394921	21.4435	2.01727	7448	ENSG00000125814	NAPB: N-ethylmaleimide-sensitive factor attachment protein, beta	20	23355158	23402124	-	23402124	Closest
6	109655445	109655942	21.4435	2.01727	6577	ENSG00000218632	RPL7P28: ribosomal protein L7 pseudogene 28	6	109648377	109649116	-	109649116	Closest
15	96594073	96594570	21.4435	2.01727	4163	ENSG00000259348	RP11-4G2.1	15	96571317	96590158	-	96590158	Closest
6	26600618	26601133	21.4435	2.01727	3696	ENSG00000146109	ABT1: activator of basal transcription 1	6	26597179	26600277	+	26597179	Closest
14	54080304	54080807	21.3884	1.07823	188	ENSG00000225680	AL163953.2	14	54066549	54080743	-	54080743	Closest		1114	ENSG00000226132	RPS3AP46: ribosomal protein S3a pseudogene 46	14	54079441	54080122	+	54079441
6	119233111	119233612	21.3197	3.05041	17978	ENSG00000111875	ASF1A: anti-silencing function 1A histone chaperone	6	119215383	119230331	+	119215383	Closest
4	186985141	186985639	21.3197	3.05041	4915	ENSG00000164342	TLR3: toll-like receptor 3	4	186990305	187009222	+	186990305	Closest
11	125442480	125442988	21.3197	3.05041	1880	ENSG00000222297	RNU6-1156P: RNA, U6 small nuclear 1156, pseudogene	11	125444614	125444713	+	125444614	Closest		3623	ENSG00000149547	EI24: etoposide induced 2.4	11	125439111	125454574	+	125439111
2	29116846	29117361	21.256	1.01591	405	ENSG00000163811	WDR43: WD repeat domain 43	2	29117508	29171087	+	29117508	Closest
X	23821020	23821522	21.2444	2.18464	19982	ENSG00000130066	SAT1: spermidine/spermine N1-acetyltransferase 1	X	23801289	23804342	+	23801289	Closest
X	95611731	95612220	21.2444	2.18464	19065	ENSG00000271209	RP13-40J16.1	X	95592234	95592910	-	95592910	Closest
X	115320379	115320871	21.2444	2.18464	18651	ENSG00000180772	AGTR2: angiotensin II receptor, type 2	X	115301974	115306224	+	115301974	Closest
1	57017647	57018143	21.2444	2.18464	13772	ENSG00000236776	RPL21P23: ribosomal protein L21 pseudogene 23	1	57004123	57004582	+	57004123	Closest
9	123809724	123810215	21.2444	2.18464	2584	ENSG00000106804	C5: complement component 5	9	123714615	123812553	-	123812553	Closest
10	8714430	8714922	21.178	2.57477	15883	ENSG00000212505	RNA5SP299: RNA, 5S ribosomal pseudogene 299	10	8698678	8698793	-	8698793	Closest
13	66827417	66827920	21.178	2.57477	15460	ENSG00000235737	TRIM60P19: tripartite motif containing 60 pseudogene 19	13	66843128	66844589	+	66843128	Closest
5	37098581	37099072	21.178	2.57477	13669	ENSG00000244073	RPS4XP6: ribosomal protein S4X pseudogene 6	5	37085157	37085953	+	37085157	Closest
3	97904889	97905377	21.178	2.57477	10921	ENSG00000249321	OR5H5P: olfactory receptor, family 5, subfamily H, member 5 pseudogene	3	97916054	97916981	+	97916054	Closest
4	184007211	184007710	21.178	2.57477	8748	ENSG00000272784	RP11-335L23.5	4	184015575	184016208	-	184016208	Closest
5	96709761	96710264	21.178	2.57477	5533	ENSG00000251389	YTHDF1P1: YTH domain family, member 1 pseudogene 1	5	96704479	96706124	+	96704479	Closest
6	90028279	90028778	21.178	2.57477	3511	ENSG00000111886	GABRR2: gamma-aminobutyric acid (GABA) A receptor, rho 2	6	89966926	90025017	-	90025017	Closest
21	32094103	32094627	21.178	2.57477	3271	ENSG00000231068	KRTAP21-3: keratin associated protein 21-3	21	32090842	32091094	-	32091094	Closest
13	62800839	62801334	21.178	2.57477	2857	ENSG00000230142	LINC01075: long intergenic non-protein coding RNA 1075	13	62798229	62824079	+	62798229	Closest
20	34284950	34285449	21.178	2.57477	1994	ENSG00000125995	ROMO1: reactive oxygen species modulator 1	20	34287193	34288905	+	34287193	Closest		2081	ENSG00000244005	NFS1: NFS1 cysteine desulfurase	20	34255976	34287280	-	34287280
19	7085992	7086483	21.178	2.57477	825	ENSG00000269163	CTB-25J19.9	19	7087062	7087978	+	7087062	Closest
8	95785436	95785937	21.0347	2.77194	19647	ENSG00000254307	KB-1608C10.2	8	95803870	95805333	-	95805333	Closest
9	123949183	123949679	21.0347	2.77194	16005	ENSG00000243738	RN7SL181P: RNA, 7SL, cytoplasmic 181, pseudogene	9	123965436	123965711	+	123965436	Closest
X	67733021	67733517	21.0347	2.77194	15105	ENSG00000181704	YIPF6: Yip1 domain family, member 6	X	67718164	67757126	+	67718164	Closest
1	241092590	241093129	21.0347	2.77194	9907	ENSG00000233615	HNRNPA1P42: heterogeneous nuclear ribonucleoprotein A1 pseudogene 42	1	241082952	241083908	+	241082952	Closest
4	80322187	80322686	21.0347	2.77194	6935	ENSG00000196475	GK2: glycerol kinase 2	4	80327507	80329371	-	80329371	Closest
21	22173648	22174138	21.0347	2.77194	1640	ENSG00000224924	LINC00320: long intergenic non-protein coding RNA 320	21	22114907	22175533	-	22175533	Closest
5	158892125	158892621	21.0347	2.77194	910	ENSG00000253298	AC008703.1	5	158875563	158893283	-	158893283	Closest
X	114239841	114240337	20.9013	1.93723	14450	ENSG00000123496	IL13RA2: interleukin 13 receptor, alpha 2	X	114238537	114254539	-	114254539	Closest
10	112382775	112383276	20.9013	1.93723	10857	ENSG00000263919	RN7SL686P: RNA, 7SL, cytoplasmic 686, pseudogene	10	112393588	112393882	-	112393882	Closest
4	128970567	128971052	20.7893	1.67736	11613	ENSG00000138709	LARP1B: La ribonucleoprotein domain family, member 1B	4	128982422	129144085	+	128982422	Closest
13	62351982	62352483	20.7415	1.14478	17724	ENSG00000212007	AL596329.1	13	62334416	62334508	-	62334508	Closest
X	46941298	46941797	20.7103	1.34067	3773	ENSG00000130988	RGN: regucalcin	X	46937774	46952711	+	46937774	Closest		5357	ENSG00000206685	RNU6-1189P: RNA, U6 small nuclear 1189, pseudogene	X	46946904	46947010	+	46946904
17	15959082	15959582	20.6187	1.63554	11398	ENSG00000243686	RPLP1P11: ribosomal protein, large, P1 pseudogene 11	17	15947934	15948274	+	15947934	Closest
18	31589292	31589786	20.6187	1.63554	7777	ENSG00000199204	Y_RNA: Y RNA	18	31581661	31581762	-	31581762	Closest
18	29187796	29188297	20.6062	1.35928	16358	ENSG00000118271	TTR: transthyretin	18	29171688	29178973	+	29171688	Closest
13	66800116	66800616	20.5988	1.22136	7985	ENSG00000263561	MIR4704: microRNA 4704	13	66792381	66792455	+	66792381	Closest
8	6506449	6506947	20.5091	1.37905	3123	ENSG00000271927	CTD-2541M15.4	8	6503575	6506024	+	6503575	Closest
4	146530481	146530983	20.4917	1.59733	8682	ENSG00000151611	MMAA: methylmalonic aciduria (cobalamin deficiency) cblA type	4	146539414	146581186	+	146539414	Closest
3	63868805	63869323	20.4715	2.07854	18832	ENSG00000163635	ATXN7: ataxin 7	3	63850232	63989137	+	63850232	Closest
1	114504264	114504765	20.4715	2.07854	17548	ENSG00000116774	OLFML3: olfactomedin-like 3	1	114522062	114524875	+	114522062	Closest
6	114646863	114647377	20.4715	2.07854	17088	ENSG00000249853	HS3ST5: heparan sulfate (glucosamine) 3-O-sulfotransferase 5	6	114376749	114664208	-	114664208	Closest
1	237733934	237734421	20.4715	2.07854	15707	ENSG00000252290	SNORA25: Small nucleolar RNA SNORA25	1	237718339	237718470	-	237718470	Closest
15	83865879	83866376	20.4715	2.07854	10642	ENSG00000166503	HDGFRP3: Hepatoma-derived growth factor-related protein 3	15	83784319	83876769	-	83876769	Closest
1	233416312	233416813	20.4715	2.07854	8630	ENSG00000231940	RPS7P3: ribosomal protein S7 pseudogene 3	1	233424613	233425192	-	233425192	Closest
X	41922451	41922950	20.4715	2.07854	8612	ENSG00000233103	RP11-524P6.1	X	41907135	41914088	-	41914088	Closest
1	244607401	244607896	20.4715	2.07854	7787	ENSG00000035687	ADSS: adenylosuccinate synthase	1	244571795	244615435	-	244615435	Closest
11	120758921	120759418	20.4715	2.07854	6336	ENSG00000250493	RP11-640N11.2	11	120738641	120765505	-	120765505	Closest
13	83866433	83866933	20.4715	2.07854	5618	ENSG00000222791	RNU6-67P: RNA, U6 small nuclear 67, pseudogene	13	83872205	83872301	-	83872301	Closest
17	65805165	65805661	20.4715	2.07854	4284	ENSG00000222548	AC006534.1	17	65809697	65809769	+	65809697	Closest
X	77168245	77168746	20.4715	2.07854	2258	ENSG00000248503	RP5-1000K24.2	X	77166237	77220386	+	77166237	Closest		2302	ENSG00000165240	ATP7A: ATPase, Cu++ transporting, alpha polypeptide	X	77166193	77305891	+	77166193
2	160335587	160336076	20.4701	2.27592	16065	ENSG00000225369	AC009506.2	2	160318927	160319766	-	160319766	Closest
15	83839502	83839997	20.4701	2.27592	8184	ENSG00000259986	RP11-382A20.4	15	83847933	84108196	+	83847933	Closest
1	68693199	68693696	20.4701	2.27592	5355	ENSG00000116729	WLS: wntless Wnt ligand secretion mediator	1	68564141	68698802	-	68698802	Closest
X	118735978	118736478	20.4701	2.27592	3629	ENSG00000186416	NKRF: NFKB repressing factor	X	118722299	118739857	-	118739857	Closest
X	113184125	113184652	20.4701	2.27592	2883	ENSG00000241743	RP5-964N17.1	X	112859586	113181505	-	113181505	Closest		3302	ENSG00000201674	U3: Small nucleolar RNA U3	X	113187478	113187690	-	113187690		8813	ENSG00000207220	RNU1-57P: RNA, U1 small nuclear 57, pseudogene	X	113193201	113193366	+	113193201
2	158985957	158986458	20.4701	2.27592	1739	ENSG00000237327	UPP2-IT1: UPP2 intronic transcript 1 (non-protein coding)	2	158984468	158990499	+	158984468	Closest
11	91528583	91529084	20.4701	2.27592	1306	ENSG00000255332	RP11-201M22.1	11	91527527	91545459	+	91527527	Closest
8	117147875	117148366	20.4701	2.27592	877	ENSG00000221793	AC103863.1	8	117148997	117149138	+	117148997	Closest
10	70176322	70176822	20.4588	1.86697	7744	ENSG00000234806	RP11-9E13.4	10	70184316	70184753	+	70184316	Closest		9522	ENSG00000204130	RUFY2: RUN and FYVE domain containing 2	10	70100863	70167050	-	70167050
4	160209206	160209707	20.427	1.56225	7409	ENSG00000216089	AC105316.1	4	160216865	160216934	+	160216865	Closest
13	69205005	69205525	20.427	1.56225	3056	ENSG00000230405	RPS3AP52: ribosomal protein S3a pseudogene 52	13	69208321	69208617	+	69208321	Closest
13	73601183	73601683	20.4	1.42257	9105	ENSG00000232041	PSMD10P3: proteasome 26S subunit, non-ATPase, 10 pseudogene 3	13	73610538	73610985	+	73610538	Closest
13	66365389	66365897	20.4	1.42257	2748	ENSG00000236565	HNRNPA3P5: heterogeneous nuclear ribonucleoprotein A3 pseudogene 5	13	66362063	66362895	-	66362895	Closest
18	28721893	28722390	20.3727	1.52994	10723	ENSG00000263698	RP11-408H20.3	18	28711418	28712456	+	28711418	Closest
1	228904986	228905485	20.3727	1.52994	6823	ENSG00000271475	RP4-799G3.1	1	228912058	228912611	+	228912058	Closest
1	151592483	151593016	20.3441	1.50007	6911	ENSG00000250734	RP11-404E16.1	1	151584513	151585838	-	151585838	Closest		8209	ENSG00000143376	SNX27: sorting nexin family member 27	1	151584540	151671566	+	151584540		9050	ENSG00000206635	RNU6-1062P: RNA, U6 small nuclear 1062, pseudogene	1	151601799	151601905	+	151601799
4	43510090	43510571	20.3227	3.43051	15771	ENSG00000248143	RP11-324J13.2	4	43459543	43494559	-	43494559	Closest
10	58136072	58136573	20.3227	3.43051	15287	ENSG00000122952	ZWINT: ZW10 interacting kinetochore protein	10	58116988	58121035	-	58121035	Closest
2	17165248	17165740	20.3227	3.43051	14194	ENSG00000237670	AC080094.1	2	17151300	17155763	+	17151300	Closest
21	28790619	28791116	20.3227	3.43051	2474	ENSG00000217026	RPL10P1: ribosomal protein L10 pseudogene 1	21	28792698	28793341	-	28793341	Closest
10	2544663	2545153	20.3227	3.43051	934	ENSG00000235281	RP11-526P5.2	10	2543974	2609430	+	2543974	Closest		2996	ENSG00000237500	RP11-526P5.1	10	2541912	2542761	+	2541912
6	28710341	28710835	20.2911	1.0052	10795	ENSG00000237425	RPSAP2: ribosomal protein SA pseudogene 2	6	28699793	28700680	+	28699793	Closest
9	21788711	21789212	20.257	1.24688	13580	ENSG00000099810	MTAP: methylthioadenosine phosphorylase	9	21802541	21931645	+	21802541	Closest
X	18676603	18677102	20.0898	1.80472	13376	ENSG00000102104	RS1: retinoschisin 1	X	18658029	18690228	-	18690228	Closest
8	128234872	128235379	20.0883	1.17365	3793	ENSG00000247844	CCAT1: colon cancer associated transcript 1 (non-protein coding)	8	128220110	128231332	-	128231332	Closest
