# Supplementary material for: Oct1/Pou2f1 is selectively required for colon regeneration and regulates colon malignancy
Source: PLoS Genet. 2019 May 6;15(5):e1007687. doi: 10.1371/journal.pgen.1007687 (PMC6522070; doi:10.1371/journal.pgen.1007687)
Supplement: S4 Table — (XLSX) [file pgen.1007687.s004.xlsx]

## Sheet: biogroup_studies
Vázquez-Arreguín et al. Supplemental Table S4: Pathway analysis of genes nearby Oct1 target sites*
p<0.05, FDR 20. Similar pathways are collapsed by the software into "Biogroups"
Rank	Biogroup name	source	Score	common genes	p-value
1	nucleosome	GO	63.6911	19	2.2e-28
2	chromatin assembly	GO	55.6585	20	6.7e-25
3	protein-DNA complex assembly	GO	49.7613	19	2.4e-22
4	protein-DNA complex subunit organization	GO	47.5867	19	2.2e-21
5	chromatin	GO	45.5307	23	1.7e-20
6	protein heterodimerization activity	GO	35.8086	21	2.8e-16
7	positive regulation of viral reproduction	GO	18.907	8	6.1e-09
8	regulation of viral reproduction	GO	16.4918	8	6.9e-08
9	positive regulation of reproductive process	GO	13.8096	7	1e-06
10	regulation of reproductive process	GO	11.7329	8	8e-06
11	cell division	GO	9.88392	10	5.1e-05
12	DNA repair	GO	8.71211	9	0.0002
13	DNA excision	GO	8.69149	3	0.0002
14	cell aging	GO	8.35691	4	0.0002
15	RNA capping	GO	7.32557	3	0.0007
16	DNA-directed RNA polymerase II, holoenzyme	GO	6.73136	4	0.0012
17	spindle	GO	6.6907	6	0.0012
18	mitosis	GO	6.59273	7	0.0014
19	nuclear division	GO	6.59273	7	0.0014
20	multicellular organism growth	GO	6.54727	3	0.0014
21	DNA-directed RNA polymerase complex	GO	6.33847	4	0.0018
22	RNA polymerase complex	GO	6.30164	4	0.0018
23	microtubule	GO	6.29669	7	0.0018
24	aging	GO	6.23859	5	0.002
25	coated pit	GO	5.73689	3	0.0032
26	regulation of stem cell differentiation	GO	5.67772	2	0.0034
27	nuclear chromosome	GO	5.66532	6	0.0035
28	regulation of double-strand break repair	GO	5.56333	2	0.0038
29	regulation of defense response to virus	GO	5.54495	3	0.0039
30	negative regulation of response to DNA damage stimulus	GO	5.45549	2	0.0043
31	beta-catenin binding	GO	5.4541	3	0.0043
32	response to unfolded protein	GO	5.44026	4	0.0043
33	phospholipid binding	GO	5.42595	8	0.0044
34	positive regulation of purine nucleotide biosynthetic process	GO	5.40986	3	0.0045
35	chromatin binding	GO	5.39634	6	0.0045
36	ERBB signaling pathway	GO	5.30386	4	0.005
37	positive regulation of purine nucleotide metabolic process	GO	5.28157	3	0.0051
38	response to topologically incorrect protein	GO	5.25097	4	0.0052
39	DNA catabolic process	GO	5.24022	3	0.0053
40	cysteine-type endopeptidase inhibitor activity involved in apoptotic process	GO	5.1649	2	0.0057
41	defense response to bacterium	GO	5.14789	4	0.0058
42	symbiosis, encompassing mutualism through parasitism	GO	4.96135	7	0.007
43	interspecies interaction between organisms	GO	4.96135	7	0.007
44	interphase of mitotic cell cycle	GO	4.95282	6	0.0071
45	interphase	GO	4.89563	6	0.0075
46	sequence-specific DNA binding RNA polymerase II transcription factor activity	GO	4.88812	5	0.0075
47	methylation	GO	4.87071	5	0.0077
48	regulatory region nucleic acid binding	GO	4.85333	6	0.0078
49	regulatory region DNA binding	GO	4.85333	6	0.0078
50	protein N-terminus binding	GO	4.82544	3	0.008
51	regulation of response to DNA damage stimulus	GO	4.72346	3	0.0089
52	viral reproductive process	GO	4.64421	7	0.0096
53	somatic diversification of immune receptors via germline recombination within a single locus	GO	4.62463	2	0.0098
54	chordate embryonic development	GO	4.53322	7	0.0107
55	clathrin adaptor complex	GO	4.49569	2	0.0112
56	virus-host interaction	GO	4.4686	6	0.0115
57	Ras guanyl-nucleotide exchange factor activity	GO	4.44105	3	0.0118
58	mediator complex	GO	4.37537	2	0.0126
59	antigen processing and presentation of peptide or polysaccharide antigen via MHC class II	GO	4.35389	3	0.0129
60	regulation of Notch signaling pathway	GO	4.31812	2	0.0133
61	regulation of purine nucleotide biosynthetic process	GO	4.24248	3	0.0144
62	rhythmic process	GO	4.22258	4	0.0147
63	stem cell differentiation	GO	4.21545	3	0.0148
64	AP-type membrane coat adaptor complex	GO	4.20885	2	0.0149
65	tube development	GO	4.2031	6	0.0149
66	microtubule associated complex	GO	4.13617	3	0.016
67	methyltransferase activity	GO	4.11469	4	0.0163
68	regulation of circadian rhythm	GO	4.10594	2	0.0165
69	negative regulation of ERBB signaling pathway	GO	4.05666	2	0.0173
70	hair follicle maturation	GO	4.04509	4	0.0175
71	immune system development	GO	4.0336	6	0.0177
72	transferase activity, transferring one-carbon groups	GO	4.01096	4	0.0181
73	regulation of viral genome replication	GO	4.00873	2	0.0182
74	clathrin coat	GO	3.91664	2	0.0199
75	mitochondrion organization	GO	3.91114	4	0.02
76	generation of precursor metabolites and energy	GO	3.90418	6	0.0202
77	glial cell differentiation	GO	3.89017	3	0.0204
78	cysteine-type endopeptidase regulator activity involved in apoptotic process	GO	3.87237	2	0.0208
79	chaperone binding	GO	3.82921	2	0.0217
80	double-stranded RNA binding	GO	3.82921	2	0.0217
81	response to carbohydrate stimulus	GO	3.82131	3	0.0219
82	Golgi stack	GO	3.82131	3	0.0219
83	positive regulation of response to DNA damage stimulus	GO	3.7871	2	0.0227
84	ligand-activated sequence-specific DNA binding RNA polymerase II transcription factor activity	GO	3.70586	2	0.0246
85	nucleotidyltransferase activity	GO	3.6897	3	0.025
86	regulation of gene expression, epigenetic	GO	3.6897	3	0.025
87	damaged DNA binding	GO	3.66665	2	0.0256
88	gliogenesis	GO	3.64753	3	0.0261
89	G2/M transition of mitotic cell cycle	GO	3.62675	3	0.0266
90	regulation of translation	GO	3.61821	4	0.0268
91	response to bacterium	GO	3.61571	5	0.0269
92	chromosome, telomeric region	GO	3.59085	2	0.0276
93	chromatin remodeling complex	GO	3.58577	3	0.0277
94	structure-specific DNA binding	GO	3.53233	4	0.0292
95	hemopoiesis	GO	3.52537	5	0.0294
96	chromosome segregation	GO	3.46733	3	0.0312
97	RNA polymerase II core promoter proximal region sequence-specific DNA binding transcription factor activity involved in positive regulation of transcription	GO	3.44879	2	0.0318
98	RNA localization	GO	3.44821	3	0.0318
99	neuron fate commitment	GO	3.41508	2	0.0329
100	RNA polymerase II transcription regulatory region sequence-specific DNA binding transcription factor activity involved in positive regulation of transcription	GO	3.34967	2	0.0351
101	ATP synthesis coupled electron transport	GO	3.31791	2	0.0362
102	spliceosomal complex	GO	3.26605	3	0.0382
103	GTPase binding	GO	3.26605	3	0.0382
104	microtubule organizing center	GO	3.2598	6	0.0384
105	molting cycle process	GO	3.24098	4	0.0391
106	hair cycle process	GO	3.24098	4	0.0391
107	iron-sulfur cluster binding	GO	3.22618	2	0.0397
108	metal cluster binding	GO	3.22618	2	0.0397
109	mitochondrial membrane part	GO	3.21439	3	0.0402
110	molting cycle	GO	3.20388	4	0.0406
111	hair cycle	GO	3.20388	4	0.0406
112	regulation of ERBB signaling pathway	GO	3.19672	2	0.0409
113	protein binding transcription factor activity	GO	3.19268	6	0.0411
114	negative regulation of cysteine-type endopeptidase activity	GO	3.16779	2	0.0421
115	cellular respiration	GO	3.14748	3	0.043
116	centrosome	GO	3.14322	5	0.0431
117	response to heat	GO	3.13937	2	0.0433
118	hemopoietic or lymphoid organ development	GO	3.12408	5	0.044
119	protein import	GO	3.11484	3	0.0444
120	tubulin binding	GO	3.09871	3	0.0451
121	regulation of cell migration	GO	3.08625	5	0.0457
122	glial cell development	GO	3.08399	2	0.0458
123	protein C-terminus binding	GO	3.08271	3	0.0458
124	mitochondrial membrane	GO	3.07904	6	0.046
125	male gamete generation	GO	3.07688	5	0.0461
126	cofactor binding	GO	3.06111	4	0.0468
127	oxidative phosphorylation	GO	3.057	2	0.047
	*Target gene cohort was analyzed using the Illumina Correlation Engine
