# Supplementary material for: Oct1/Pou2f1 is selectively required for colon regeneration and regulates colon malignancy
Source: PLoS Genet. 2019 May 6;15(5):e1007687. doi: 10.1371/journal.pgen.1007687 (PMC6522070; doi:10.1371/journal.pgen.1007687)
Supplement: S5 Table — (XLSX) [file pgen.1007687.s005.xlsx]

## Sheet: _Repository_AnalysisData_2018_A
Vázquez-Arreguín et al. Supplemental Table S5: intersection between Oct1 human ChIPseq peaks and mouse genes differentially expressed in the chemical vs LOH models*
Distance less than 20 kb. Fdr cutoff=13. Hg19 coordinates are shown
Intersection with 770-gene "pan-cancer" panel:						Intersection with 770-gene "pan-cancer" panel PLUS 60-gene custom panel (additional genes highlighted in yellow)
Chr	Start	Stop	GeneName			Chr	Start	Stop	GeneName
11	108093211	108239829	Atm_ATM			11	108093211	108239829	Atm_ATM
12	1021243	1099219	Rad52_RAD52			12	1021243	1099219	Rad52_RAD52
12	66217911	66360075	Hmga2_HMGA2			12	66217911	66360075	Hmga2_HMGA2
12	120740119	120751052	Sirt4_SIRT4			12	120740119	120751052	Sirt4_SIRT4
15	91260558	91358859	Blm_BLM			15	91260558	91358859	Blm_BLM
17	38544768	38574202	Top2a_TOP2A			17	38544768	38574202	Top2a_TOP2A
17	40465342	40540586	Stat3_STAT3			17	40465342	40540586	Stat3_STAT3
17	41196312	41277500	Brca1_BRCA1			17	41196312	41277500	Brca1_BRCA1
19	45853095	45874176	Ercc2_ERCC2			19	45853095	45874176	Ercc2_ERCC2
19	49458072	49465055	Bax_BAX			19	49458072	49465055	Bax_BAX
1	65886248	66107242	Lepr_LEPR			1	26737269	26756213	Lin28a_LIN28A
1	78409740	78444794	Fubp1_FUBP1			1	65886248	66107242	Lepr_LEPR
1	86194916	86622626	Col24a1_COL24A1			1	78409740	78444794	Fubp1_FUBP1
1	153940010	153946839	Creb3l4_CREB3L4			1	86194916	86622626	Col24a1_COL24A1
2	178092323	178257425	Nfe2l2_NFE2L2			1	153940010	153946839	Creb3l4_CREB3L4
3	30647994	30735634	Tgfbr2_TGFBR2			2	178092323	178257425	Nfe2l2_NFE2L2
3	47057919	47205457	Setd2_SETD2			3	30647994	30735634	Tgfbr2_TGFBR2
4	23756664	23905712	Ppargc1a_PPARGC1A			3	47057919	47205457	Setd2_SETD2
4	106067032	106200973	Tet2_TET2			3	66429221	66551687	Lrig1_LRIG1
4	153242410	153457253	Fbxw7_FBXW7			4	23756664	23905712	Ppargc1a_PPARGC1A
5	36152091	36184421	Skp2_SKP2			4	106067032	106200973	Tet2_TET2
5	82373317	82649606	Xrcc4_XRCC4			4	153242410	153457253	Fbxw7_FBXW7
6	43737921	43754224	Vegfa_VEGFA			5	36152091	36184421	Skp2_SKP2
7	6414154	6443608	Rac1_RAC1			5	82373317	82649606	Xrcc4_XRCC4
7	27202054	27210117	Hoxa9_HOXA9			6	43737921	43754224	Vegfa_VEGFA
7	81328322	81399754	Hgf_HGF			7	6414154	6443608	Rac1_RAC1
X	76760356	77041702	Atrx_ATRX			7	27202054	27210117	Hoxa9_HOXA9
X	132434131	132549518	Gpc4_GPC4			7	81328322	81399754	Hgf_HGF
20	10618332	10654694	Jag1_JAG1			X	76760356	77041702	Atrx_ATRX
						X	132434131	132549518	Gpc4_GPC4
						20	10618332	10654694	Jag1_JAG1
*genes may be differently named because this is an intersection of human ChIPseq peaks with the orthologs of the Nanostring mouse data (crossmapped to human)
